# Supplementary material for: 2-(4-Bromo­phen­yl)-N-[3-(1H-imidazol-1-yl)prop­yl]quinazolin-4-amine
Source: Acta Crystallogr Sect E Struct Rep Online. 2012 Jun 30;68(Pt 7):o2249. doi: 10.1107/S1600536812028115 (PMC3394037; doi:10.1107/S1600536812028115)
Supplement: Supplementary file 1 [file e-68-o2249-sup1.cif]

##############################################################################
#                                                                            #
# This CIF contains the data in a paper accepted for publication in          #
# Acta Crystallographica Section E. It conforms to the requirements of       #
# Notes for Authors for Acta Crystallographica Section E, and has been       #
# peer reviewed under the auspices of the IUCr Commission on Journals.       #
#                                                                            #
# Full details of the Crystallographic Information File format               #
# are given in the paper "The Crystallographic Information File (CIF):       #
# a New Standard Archive File for Crystallography" by S. R. Hall, F. H.      #
# Allen and I. D. Brown [Acta Cryst. (1991), A47, 655-685].                  #
#                                                                            #
# The current version of the core CIF dictionary is obtainable from          #
# ftp://ftp.iucr.org/pub/cif_core.dic.                                       #
#                                                                            #
# Software is freely available for graphical display of the structure(s)     #
# in this CIF. For information consult the CIF software page                 #
# http://www.iucr.org/resources/cif/software.                                #
#                                                                            #
# This file may be used for bona fide research purposes within the           #
# scientific community so long as proper attribution is given to the journal # 
# article from which it was obtained.                                        #
#                                                                            #
##############################################################################
data_global
_audit_creation_method
;
  Olex2 1.1
  (compiled 2011.11.01 svn.r2039, GUI svn.r3906)
;
_journal_date_recd_electronic     2012-06-08
_journal_date_accepted     2012-06-20
_journal_name_full     'Acta Crystallographica, Section E'
_journal_year     2012
_journal_volume     68
_journal_issue      7
_journal_page_first     o2249
_journal_page_last     o2249
_journal_paper_category     QO
_journal_paper_doi     10.1107/S1600536812028115
_journal_coeditor_code     SU2454
_publ_contact_author_name     'Victor Kesternich'
_publ_contact_author_address
;
Departamento de Qu\'imica, Universidad Cat\'olica del Norte, Antofagasta, Chile
;
_publ_contact_author_email     'vkestern@ucn.cl'
_publ_contact_author_fax     ?
_publ_contact_author_phone     ?
_publ_section_title
;\
2-(4-Bromophenyl)-<i>N</i>-[3-(1<i>H</i>-imidazol-1-yl)propyl]quinazolin-4-\
amine
;
loop_
    _publ_author_name
    _publ_author_footnote
    _publ_author_address
    'P\'erez-Fehrmann, Marcia' .
;
Departamento de Qu\'imica,
Universidad Cat\'olica del Norte,
Antofagasta,
Chile
;
    'Kesternich, Victor' .
;
Departamento de Qu\'imica, Universidad Cat\'olica del Norte, Antofagasta, Chile
;
    'Verdugo, Felipe' .
;
Departamento de Qu\'imica, Universidad Cat\'olica del Norte, Antofagasta, Chile
;
    'Christen, Philippe' .
;
School of Pharmaceutical Sciences,
University of Geneva,
Quai Ernest-Ansermet 30, CH-1211
Geneva 4
Switzerland
;
    'Besnard, C\'eline' .
;
Laboratoire de Cristallographie
University of Geneva
Quai Ernest-Ansermet 24,
CH-1211 Geneva 4
Switzerland
;
data_I
_chemical_name_systematic
;
;
_chemical_name_common
;
2-(4-Bromophenyl)-<i>N</i>-[3-(1<i>H</i>-imidazol-1-yl)propyl]quinazolin-4-amine
;
_chemical_formula_moiety     'C20 H18 Br N5'
_chemical_formula_sum     'C20 H18 Br N5'
_chemical_formula_iupac     'C20 H18 Br N5'
_chemical_formula_weight     408.30
_chemical_melting_point     ?
_chemical_melting_point_gt     438
_chemical_melting_point_lt     440
_symmetry_space_group_name_hall     '-P 1'
_space_group_crystal_system     triclinic
_space_group_name_H-M_alt     'P -1'
loop_
    _symmetry_equiv_pos_site_id
    _symmetry_equiv_pos_as_xyz
    1 x,y,z
    2 -x,-y,-z
_cell_length_a     8.8557(7)
_cell_length_b     9.5113(6)
_cell_length_c     11.3730(7)
_cell_angle_alpha     99.682(5)
_cell_angle_beta     101.432(6)
_cell_angle_gamma     97.211(6)
_cell_volume     912.96(11)
_cell_formula_units_Z     2
_cell_measurement_reflns_used     4656
_cell_measurement_theta_min     4.0431
_cell_measurement_theta_max     72.6022
_cell_measurement_temperature     180.00(10)
_exptl_crystal_description     plate
_exptl_crystal_colour     colourless
_exptl_crystal_size_max     0.4
_exptl_crystal_size_mid     0.2
_exptl_crystal_size_min     0.07
_exptl_crystal_density_diffrn     1.485
_exptl_crystal_density_meas     ?
_exptl_crystal_density_method     'not measured'
_exptl_crystal_F_000     416
_exptl_absorpt_coefficient_mu     3.171
_exptl_absorpt_correction_type     multi-scan
_exptl_absorpt_process_details
;
(CrysAlis PRO; Agilent, 2010)
;
_exptl_absorpt_correction_T_min     0.34333
_exptl_absorpt_correction_T_max     1.00000
_exptl_special_details     ?
_diffrn_ambient_temperature     180.0(10)
_diffrn_radiation_type     'Cu K\a'
_diffrn_radiation_wavelength     1.5418
_diffrn_radiation_monochromator     mirror
_diffrn_measurement_device_type     'Agilent SuperNova, Dual, Cu, Atlas'
_diffrn_measurement_method     '\w scans'
_diffrn_detector_area_resol_mean     10.4679
_diffrn_reflns_number     6845
_diffrn_reflns_av_R_equivalents     0.0000
_diffrn_reflns_theta_min     4.05
_diffrn_reflns_theta_max     73.42
_diffrn_reflns_theta_full     73.42
_diffrn_measured_fraction_theta_max     0.990
_diffrn_measured_fraction_theta_full     0.990
_diffrn_reflns_limit_h_min     -10
_diffrn_reflns_limit_h_max     10
_diffrn_reflns_limit_k_min     -11
_diffrn_reflns_limit_k_max     11
_diffrn_reflns_limit_l_min     -14
_diffrn_reflns_limit_l_max     14
_refine_special_details
;
The crystal is twinned. Two components rotated by 180 degrees around an axis
close to the <i>a</i> axis were used to produce an hklf5 file that was used in
the refinement. The twin fraction is 0.47.
;
_reflns_number_total     6845
_reflns_number_gt     6259
_reflns_threshold_expression     I>2\s(I)
_refine_ls_structure_factor_coef     Fsqd
_refine_ls_matrix_type     full
_refine_ls_R_factor_all     0.0749
_refine_ls_R_factor_gt     0.0728
_refine_ls_wR_factor_gt     0.2136
_refine_ls_wR_factor_ref     0.2163
_refine_ls_goodness_of_fit_ref     1.116
_refine_ls_restrained_S_all     1.116
_refine_ls_number_reflns     6845
_refine_ls_number_parameters     236
_refine_ls_number_restraints     0
_refine_ls_hydrogen_treatment     constr
_refine_ls_weighting_scheme     calc
_refine_ls_weighting_details
         'calc w=1/[\s^2^(Fo^2^)+(0.1707P)^2^+0.1234P] where P=(Fo^2^+2Fc^2^)/3'
_atom_sites_solution_hydrogens     geom
_atom_sites_solution_primary     direct
_atom_sites_solution_secondary     difmap
_refine_ls_shift/su_max     0.001
_refine_ls_shift/su_mean     0.000
_refine_diff_density_max     0.936
_refine_diff_density_min     -0.865
_refine_ls_extinction_method     none
_refine_ls_extinction_coef     ?
loop_
    _atom_type_symbol
    _atom_type_description
    _atom_type_scat_dispersion_real
    _atom_type_scat_dispersion_imag
    _atom_type_scat_source
    'C' 'C' 0.0181 0.0091
                         'International Tables Vol C Tables 4.2.6.8 and 6.1.1.4'
    'H' 'H' 0.0000 0.0000
                         'International Tables Vol C Tables 4.2.6.8 and 6.1.1.4'
    'Br' 'Br' -0.6763 1.2805
                         'International Tables Vol C Tables 4.2.6.8 and 6.1.1.4'
    'N' 'N' 0.0311 0.0180
                         'International Tables Vol C Tables 4.2.6.8 and 6.1.1.4'
_computing_data_collection
;
CrysAlis PRO (Agilent, 2010)
;
_computing_cell_refinement
;
CrysAlis PRO (Agilent, 2010)
;
_computing_data_reduction
;
CrysAlis PRO (Agilent, 2010)
;
_computing_structure_solution     'SHELXS97 (Sheldrick, 2008)'
_computing_structure_refinement     'SHELXL97 (Sheldrick, 2008)'
_computing_molecular_graphics
;
OLEX2 (Dolomanov <i>et al.</i>, 2009)
;
_computing_publication_material
;
OLEX2 (Dolomanov <i>et al.</i>, 2009) and publCIF (Westrip,
2010)
;
loop_
    _atom_site_type_symbol
    _atom_site_label
    _atom_site_fract_x
    _atom_site_fract_y
    _atom_site_fract_z
    _atom_site_U_iso_or_equiv
    _atom_site_thermal_displace_type
    _atom_site_calc_flag
    _atom_site_refinement_flags
    _atom_site_occupancy
    _atom_site_disorder_assembly
    _atom_site_disorder_group
    Br Br26 1.29926(4) 0.38228(3) 0.53762(3) 0.0344(2) Uani d . 1.000 . .
    N N2 0.3265(3) 0.9940(3) 0.7534(3) 0.0332(8) Uani d . 1.000 . .
    N N5 0.5204(3) 0.8708(2) 0.7429(2) 0.0226(6) Uani d . 1.000 . .
    N N9 0.8641(3) 0.8764(3) 1.0859(2) 0.0249(7) Uani d . 1.000 . .
    N N17 1.2170(3) 0.6321(2) 1.1230(2) 0.0219(6) Uani d . 1.000 . .
    N N25 1.0223(2) 0.7362(2) 1.0039(2) 0.0208(6) Uani d . 1.000 . .
    C C1 0.3882(3) 0.8826(3) 0.7826(3) 0.0271(8) Uani d . 1.000 . .
    C C3 0.4247(4) 1.0562(3) 0.6895(3) 0.0363(10) Uani d . 1.000 . .
    C C4 0.5446(4) 0.9818(3) 0.6823(3) 0.0320(9) Uani d . 1.000 . .
    C C6 0.6173(3) 0.7581(3) 0.7585(3) 0.0281(8) Uani d . 1.000 . .
    C C7 0.6775(3) 0.7528(3) 0.8922(3) 0.0244(8) Uani d . 1.000 . .
    C C8 0.7867(3) 0.8907(3) 0.9637(3) 0.0243(8) Uani d . 1.000 . .
    C C10 0.9798(3) 0.7984(3) 1.1023(2) 0.0211(7) Uani d . 1.000 . .
    C C11 1.0576(3) 0.7841(3) 1.2228(2) 0.0202(7) Uani d . 1.000 . .
    C C12 1.0225(3) 0.8494(3) 1.3326(3) 0.0272(8) Uani d . 1.000 . .
    C C13 1.1050(4) 0.8314(3) 1.4436(3) 0.0300(8) Uani d . 1.000 . .
    C C14 1.2239(3) 0.7465(3) 1.4478(3) 0.0276(8) Uani d . 1.000 . .
    C C15 1.2587(3) 0.6803(3) 1.3418(3) 0.0256(8) Uani d . 1.000 . .
    C C16 1.1774(3) 0.6981(3) 1.2261(3) 0.0210(7) Uani d . 1.000 . .
    C C18 1.1381(3) 0.6553(3) 1.0193(2) 0.0201(7) Uani d . 1.000 . .
    C C19 1.1755(3) 0.5861(3) 0.9036(2) 0.0198(7) Uani d . 1.000 . .
    C C20 1.0851(3) 0.5960(3) 0.7895(3) 0.0243(7) Uani d . 1.000 . .
    C C21 1.1213(3) 0.5346(3) 0.6819(3) 0.0259(8) Uani d . 1.000 . .
    C C22 1.2489(3) 0.4630(3) 0.6873(3) 0.0240(8) Uani d . 1.000 . .
    C C23 1.3403(3) 0.4505(3) 0.7974(3) 0.0258(8) Uani d . 1.000 . .
    C C24 1.3025(3) 0.5117(3) 0.9049(3) 0.0231(7) Uani d . 1.000 . .
    H H1 0.34540 0.81910 0.82590 0.0320 Uiso c R 1.000 . .
    H H3 0.41070 1.13760 0.65600 0.0440 Uiso c R 1.000 . .
    H H4 0.62630 1.00180 0.64420 0.0380 Uiso c R 1.000 . .
    H H6A 0.70550 0.77570 0.72110 0.0340 Uiso c R 1.000 . .
    H H6B 0.55640 0.66490 0.71630 0.0340 Uiso c R 1.000 . .
    H H7A 0.73260 0.67130 0.89680 0.0290 Uiso c R 1.000 . .
    H H7B 0.58930 0.73740 0.93000 0.0290 Uiso c R 1.000 . .
    H H8A 0.86520 0.91490 0.91860 0.0290 Uiso c R 1.000 . .
    H H8B 0.72720 0.96950 0.97080 0.0290 Uiso c R 1.000 . .
    H H9 0.83500 0.91890 1.14850 0.0300 Uiso c R 1.000 . .
    H H12 0.94310 0.90500 1.33010 0.0330 Uiso c R 1.000 . .
    H H13 1.08190 0.87550 1.51590 0.0360 Uiso c R 1.000 . .
    H H14 1.27960 0.73500 1.52300 0.0330 Uiso c R 1.000 . .
    H H15 1.33660 0.62310 1.34600 0.0310 Uiso c R 1.000 . .
    H H20 1.00000 0.64450 0.78660 0.0290 Uiso c R 1.000 . .
    H H21 1.06090 0.54110 0.60670 0.0310 Uiso c R 1.000 . .
    H H23 1.42530 0.40190 0.79930 0.0310 Uiso c R 1.000 . .
    H H24 1.36270 0.50330 0.97950 0.0280 Uiso c R 1.000 . .
loop_
    _atom_site_aniso_label
    _atom_site_aniso_U_11
    _atom_site_aniso_U_22
    _atom_site_aniso_U_33
    _atom_site_aniso_U_12
    _atom_site_aniso_U_13
    _atom_site_aniso_U_23
    Br26 0.0438(3) 0.0463(3) 0.0199(2) 0.0198(2) 0.0142(2) 0.0076(2)
    N2 0.0312(12) 0.0421(14) 0.0294(13) 0.0157(11) 0.0077(11) 0.0076(12)
    N5 0.0226(10) 0.0276(11) 0.0187(11) 0.0058(8) 0.0035(9) 0.0079(9)
    N9 0.0255(11) 0.0311(12) 0.0193(11) 0.0132(9) 0.0041(9) 0.0035(9)
    N17 0.0201(10) 0.0284(11) 0.0188(11) 0.0081(8) 0.0040(8) 0.0066(9)
    N25 0.0192(9) 0.0281(11) 0.0164(11) 0.0075(8) 0.0041(8) 0.0049(9)
    C1 0.0240(12) 0.0355(14) 0.0251(14) 0.0070(11) 0.0086(11) 0.0102(12)
    C3 0.0420(17) 0.0329(15) 0.0386(19) 0.0120(12) 0.0108(14) 0.0131(14)
    C4 0.0318(14) 0.0332(15) 0.0347(17) 0.0042(11) 0.0114(12) 0.0131(13)
    C6 0.0297(13) 0.0333(14) 0.0211(14) 0.0133(11) 0.0043(11) 0.0009(11)
    C7 0.0221(12) 0.0281(13) 0.0257(14) 0.0093(10) 0.0046(10) 0.0101(11)
    C8 0.0269(13) 0.0260(13) 0.0219(14) 0.0088(10) 0.0031(11) 0.0092(11)
    C10 0.0186(11) 0.0244(12) 0.0202(13) 0.0044(9) 0.0034(10) 0.0049(10)
    C11 0.0190(11) 0.0244(12) 0.0168(13) 0.0024(9) 0.0039(9) 0.0038(10)
    C12 0.0254(12) 0.0342(15) 0.0213(14) 0.0093(11) 0.0052(11) 0.0008(12)
    C13 0.0322(14) 0.0384(15) 0.0175(14) 0.0070(12) 0.0060(11) -0.0014(12)
    C14 0.0289(13) 0.0334(14) 0.0180(13) 0.0033(11) -0.0001(11) 0.0055(11)
    C15 0.0231(12) 0.0328(14) 0.0224(14) 0.0071(10) 0.0031(10) 0.0102(12)
    C16 0.0197(11) 0.0243(12) 0.0195(13) 0.0024(9) 0.0050(10) 0.0063(10)
    C18 0.0187(11) 0.0244(12) 0.0185(13) 0.0036(9) 0.0053(10) 0.0063(10)
    C19 0.0183(11) 0.0250(12) 0.0177(13) 0.0045(9) 0.0054(9) 0.0066(10)
    C20 0.0199(11) 0.0351(14) 0.0190(13) 0.0092(10) 0.0023(10) 0.0072(11)
    C21 0.0253(12) 0.0358(14) 0.0172(13) 0.0085(11) 0.0024(10) 0.0072(11)
    C22 0.0283(13) 0.0289(13) 0.0163(13) 0.0051(10) 0.0097(10) 0.0029(11)
    C23 0.0264(12) 0.0311(13) 0.0241(14) 0.0127(10) 0.0095(11) 0.0068(11)
    C24 0.0217(12) 0.0308(13) 0.0197(13) 0.0081(10) 0.0041(10) 0.0108(11)
_geom_special_details
;
 Bond distances, angles etc. have been calculated using the
 rounded fractional coordinates. All su's are estimated
 from the variances of the (full) variance-covariance matrix.
 The cell esds are taken into account in the estimation of
 distances, angles and torsion angles
;
loop_
    _geom_bond_atom_site_label_1
    _geom_bond_atom_site_label_2
    _geom_bond_site_symmetry_1
    _geom_bond_site_symmetry_2
    _geom_bond_distance
    _geom_bond_publ_flag
    Br26 C22 . . 1.906(3) no
    N2 C1 . . 1.313(4) no
    N2 C3 . . 1.379(4) no
    N5 C1 . . 1.346(4) no
    N5 C4 . . 1.372(4) no
    N5 C6 . . 1.467(4) no
    N9 C8 . . 1.459(4) no
    N9 C10 . . 1.340(4) no
    N17 C16 . . 1.365(4) no
    N17 C18 . . 1.314(3) no
    N25 C10 . . 1.321(3) no
    N25 C18 . . 1.359(3) no
    N9 H9 . . 0.8600 no
    C3 C4 . . 1.356(5) no
    C6 C7 . . 1.520(5) no
    C7 C8 . . 1.526(4) no
    C10 C11 . . 1.443(3) no
    C11 C16 . . 1.417(4) no
    C11 C12 . . 1.408(4) no
    C12 C13 . . 1.377(5) no
    C13 C14 . . 1.403(4) no
    C14 C15 . . 1.373(4) no
    C15 C16 . . 1.417(5) no
    C18 C19 . . 1.487(3) no
    C19 C24 . . 1.401(4) no
    C19 C20 . . 1.408(4) no
    C20 C21 . . 1.380(4) no
    C21 C22 . . 1.387(4) no
    C22 C23 . . 1.382(4) no
    C23 C24 . . 1.385(4) no
    C1 H1 . . 0.9300 no
    C3 H3 . . 0.9300 no
    C4 H4 . . 0.9300 no
    C6 H6A . . 0.9700 no
    C6 H6B . . 0.9700 no
    C7 H7A . . 0.9700 no
    C7 H7B . . 0.9700 no
    C8 H8A . . 0.9700 no
    C8 H8B . . 0.9700 no
    C12 H12 . . 0.9300 no
    C13 H13 . . 0.9300 no
    C14 H14 . . 0.9300 no
    C15 H15 . . 0.9300 no
    C20 H20 . . 0.9300 no
    C21 H21 . . 0.9300 no
    C23 H23 . . 0.9300 no
    C24 H24 . . 0.9300 no
loop_
    _geom_angle_atom_site_label_1
    _geom_angle_atom_site_label_2
    _geom_angle_atom_site_label_3
    _geom_angle_site_symmetry_1
    _geom_angle_site_symmetry_2
    _geom_angle_site_symmetry_3
    _geom_angle
    _geom_angle_publ_flag
    C1 N2 C3 . . . 104.7(3) no
    C1 N5 C4 . . . 106.9(2) no
    C1 N5 C6 . . . 126.4(2) no
    C4 N5 C6 . . . 126.7(3) no
    C8 N9 C10 . . . 121.2(2) no
    C16 N17 C18 . . . 115.5(2) no
    C10 N25 C18 . . . 118.1(2) no
    C8 N9 H9 . . . 119.00 no
    C10 N9 H9 . . . 119.00 no
    N2 C1 N5 . . . 112.3(3) no
    N2 C3 C4 . . . 110.4(3) no
    N5 C4 C3 . . . 105.7(3) no
    N5 C6 C7 . . . 112.6(2) no
    C6 C7 C8 . . . 112.8(2) no
    N9 C8 C7 . . . 112.5(2) no
    N9 C10 N25 . . . 117.6(2) no
    N9 C10 C11 . . . 121.7(2) no
    N25 C10 C11 . . . 120.8(2) no
    C10 C11 C12 . . . 124.6(3) no
    C12 C11 C16 . . . 120.0(2) no
    C10 C11 C16 . . . 115.4(2) no
    C11 C12 C13 . . . 120.4(3) no
    C12 C13 C14 . . . 120.0(3) no
    C13 C14 C15 . . . 120.6(3) no
    C14 C15 C16 . . . 120.8(3) no
    N17 C16 C11 . . . 122.8(3) no
    C11 C16 C15 . . . 118.2(3) no
    N17 C16 C15 . . . 119.0(3) no
    N17 C18 C19 . . . 118.2(2) no
    N25 C18 C19 . . . 114.5(2) no
    N17 C18 N25 . . . 127.4(2) no
    C20 C19 C24 . . . 118.3(2) no
    C18 C19 C20 . . . 120.6(2) no
    C18 C19 C24 . . . 121.2(2) no
    C19 C20 C21 . . . 120.8(3) no
    C20 C21 C22 . . . 119.1(3) no
    Br26 C22 C23 . . . 119.7(2) no
    Br26 C22 C21 . . . 118.4(2) no
    C21 C22 C23 . . . 121.9(3) no
    C22 C23 C24 . . . 118.6(3) no
    C19 C24 C23 . . . 121.4(3) no
    N2 C1 H1 . . . 124.00 no
    N5 C1 H1 . . . 124.00 no
    N2 C3 H3 . . . 125.00 no
    C4 C3 H3 . . . 125.00 no
    N5 C4 H4 . . . 127.00 no
    C3 C4 H4 . . . 127.00 no
    N5 C6 H6A . . . 109.00 no
    N5 C6 H6B . . . 109.00 no
    C7 C6 H6A . . . 109.00 no
    C7 C6 H6B . . . 109.00 no
    H6A C6 H6B . . . 108.00 no
    C6 C7 H7A . . . 109.00 no
    C6 C7 H7B . . . 109.00 no
    C8 C7 H7A . . . 109.00 no
    C8 C7 H7B . . . 109.00 no
    H7A C7 H7B . . . 108.00 no
    N9 C8 H8A . . . 109.00 no
    N9 C8 H8B . . . 109.00 no
    C7 C8 H8A . . . 109.00 no
    C7 C8 H8B . . . 109.00 no
    H8A C8 H8B . . . 108.00 no
    C11 C12 H12 . . . 120.00 no
    C13 C12 H12 . . . 120.00 no
    C12 C13 H13 . . . 120.00 no
    C14 C13 H13 . . . 120.00 no
    C13 C14 H14 . . . 120.00 no
    C15 C14 H14 . . . 120.00 no
    C14 C15 H15 . . . 120.00 no
    C16 C15 H15 . . . 120.00 no
    C19 C20 H20 . . . 120.00 no
    C21 C20 H20 . . . 120.00 no
    C20 C21 H21 . . . 120.00 no
    C22 C21 H21 . . . 120.00 no
    C22 C23 H23 . . . 121.00 no
    C24 C23 H23 . . . 121.00 no
    C19 C24 H24 . . . 119.00 no
    C23 C24 H24 . . . 119.00 no
loop_
    _geom_torsion_atom_site_label_1
    _geom_torsion_atom_site_label_2
    _geom_torsion_atom_site_label_3
    _geom_torsion_atom_site_label_4
    _geom_torsion_site_symmetry_1
    _geom_torsion_site_symmetry_2
    _geom_torsion_site_symmetry_3
    _geom_torsion_site_symmetry_4
    _geom_torsion
    _geom_torsion_publ_flag
    C3 N2 C1 N5 . . . . 0.8(4) no
    C1 N2 C3 C4 . . . . -0.5(4) no
    C4 N5 C1 N2 . . . . -0.8(4) no
    C6 N5 C1 N2 . . . . -179.2(3) no
    C1 N5 C4 C3 . . . . 0.4(3) no
    C6 N5 C4 C3 . . . . 178.8(3) no
    C1 N5 C6 C7 . . . . -58.8(4) no
    C4 N5 C6 C7 . . . . 123.2(3) no
    C10 N9 C8 C7 . . . . 73.6(3) no
    C8 N9 C10 N25 . . . . 0.7(4) no
    C8 N9 C10 C11 . . . . 179.7(3) no
    C18 N17 C16 C11 . . . . 1.1(4) no
    C18 N17 C16 C15 . . . . -179.0(3) no
    C16 N17 C18 N25 . . . . -0.4(4) no
    C16 N17 C18 C19 . . . . -179.9(2) no
    C18 N25 C10 N9 . . . . -179.2(3) no
    C18 N25 C10 C11 . . . . 1.8(4) no
    C10 N25 C18 N17 . . . . -1.1(4) no
    C10 N25 C18 C19 . . . . 178.4(2) no
    N2 C3 C4 N5 . . . . 0.1(4) no
    N5 C6 C7 C8 . . . . -63.8(3) no
    C6 C7 C8 N9 . . . . -170.6(2) no
    N9 C10 C11 C12 . . . . -0.6(5) no
    N9 C10 C11 C16 . . . . 179.9(3) no
    N25 C10 C11 C12 . . . . 178.4(3) no
    N25 C10 C11 C16 . . . . -1.2(4) no
    C10 C11 C12 C13 . . . . -178.9(3) no
    C16 C11 C12 C13 . . . . 0.6(4) no
    C10 C11 C16 N17 . . . . -0.4(4) no
    C10 C11 C16 C15 . . . . 179.8(3) no
    C12 C11 C16 N17 . . . . -180.0(3) no
    C12 C11 C16 C15 . . . . 0.2(4) no
    C11 C12 C13 C14 . . . . -0.6(5) no
    C12 C13 C14 C15 . . . . -0.3(5) no
    C13 C14 C15 C16 . . . . 1.1(4) no
    C14 C15 C16 N17 . . . . 179.1(3) no
    C14 C15 C16 C11 . . . . -1.0(4) no
    N17 C18 C19 C20 . . . . 174.0(3) no
    N17 C18 C19 C24 . . . . -7.1(4) no
    N25 C18 C19 C20 . . . . -5.5(4) no
    N25 C18 C19 C24 . . . . 173.4(3) no
    C18 C19 C20 C21 . . . . 178.6(3) no
    C24 C19 C20 C21 . . . . -0.3(4) no
    C18 C19 C24 C23 . . . . -178.2(3) no
    C20 C19 C24 C23 . . . . 0.7(4) no
    C19 C20 C21 C22 . . . . -0.3(4) no
    C20 C21 C22 Br26 . . . . -178.8(2) no
    C20 C21 C22 C23 . . . . 0.5(4) no
    Br26 C22 C23 C24 . . . . 179.2(2) no
    C21 C22 C23 C24 . . . . -0.1(4) no
    C22 C23 C24 C19 . . . . -0.5(4) no
loop_
    _geom_hbond_atom_site_label_D
    _geom_hbond_atom_site_label_H
    _geom_hbond_atom_site_label_A
    _geom_hbond_site_symmetry_A
    _geom_hbond_distance_DH
    _geom_hbond_distance_HA
    _geom_hbond_distance_DA
    _geom_hbond_angle_DHA
    _geom_hbond_publ_flag
    N9 H9 N2 2_677 0.86 2.14 2.949(4) 156 yes
    C1 H1 Cg4 1_455 0.93 2.84 3.605(3) 140 yes
    C4 H4 Cg3 2_777 0.93 2.78 3.509(4) 136 yes
    C14 H14 Cg1 1_656 0.93 2.88 3.527(3) 128 yes
