# Supplementary material for: 2-(4-Bromo­phen­yl)-N-[3-(1H-imidazol-1-yl)prop­yl]quinazolin-4-amine
Source: Acta Crystallogr Sect E Struct Rep Online. 2012 Jun 30;68(Pt 7):o2249. doi: 10.1107/S1600536812028115 (PMC3394037; doi:10.1107/S1600536812028115)
Supplement: Supplementary file 2 [file e-68-o2249-Isup2.hkl]

# 
# h,k,l, Fc-squared, Fo-squared, sigma(Fo-squared) and status flag 
# 
data_I
_shelx_title ' ch4_3drx in P 1' 
_shelx_refln_list_code          4 
_shelx_F_calc_maximum       97.49 
_exptl_crystal_F_000       416.00 
_reflns_d_resolution_high  0.8045 
 
loop_ 
 _symmetry_equiv_pos_as_xyz 
 'x, y, z' 
 '-x, -y, -z' 
 
_cell_length_a     8.8557 
_cell_length_b     9.5113 
_cell_length_c    11.3730 
_cell_angle_alpha  99.682 
_cell_angle_beta  101.432 
_cell_angle_gamma  97.211 
 
_shelx_F_squared_multiplier     1.000 
 
loop_ 
 _refln_index_h 
 _refln_index_k 
 _refln_index_l 
 _refln_F_squared_calc 
 _refln_F_squared_meas 
 _refln_F_squared_sigma 
 _refln_observed_status 
   0   0   1       44.03       39.02      0.63 o 
   0   0  -2        7.32        7.68      0.38 o 
   0   0   3      249.30      277.60      1.27 o 
   0   0   3      252.84      201.49      3.44 o 
   0   0  -4     1744.44     1720.66      6.58 o 
   0   0  -5      867.91      851.31      6.69 o 
   0   0  -6       22.55       27.05      1.79 o 
   0   0   6       44.31       50.75      7.58 o 
   0   0  -7       61.54       59.98      2.43 o 
   0   0  -8       67.01       68.48      2.98 o 
   0   0  -9     2284.12     2047.62     17.19 o 
   0   0   9     2943.18     2831.29    136.14 o 
   0   0  10       52.62       55.13      2.87 o 
   0   0 -11      182.49      193.21     11.60 o 
   0   0  11      195.92      223.66     18.61 o 
   0   0  12      142.52      150.25      3.97 o 
   0   0  13      304.77      339.02     54.53 o 
   0  -1  13       68.88       75.18      5.12 o 
   0  -1  12      427.61      461.93      6.70 o 
   0  -1  11      355.01      349.55     27.14 o 
   0  -1  10        5.99        6.83      1.66 o 
   0   1 -10      464.88      433.67     11.61 o 
   0   1  -9      795.95      823.31      9.46 o 
   0  -1   9      894.77      988.31     31.32 o 
   0  -1   8     1158.79     1075.91     10.56 o 
   0  -1   7     1019.80      967.93      9.71 o 
   0   1  -6      225.39      203.92      3.98 o 
   0   1  -5       58.16       55.40      1.65 o 
   0  -1   4      514.77      554.98      3.95 o 
   0  -1   3       38.33       29.80      0.87 o 
   0  -1   2       57.38       63.14      1.14 o 
   0  -1   1        5.00        8.17      0.33 o 
   0  -1   0     1229.03     1251.72     17.57 o 
   0  -1  -1     1748.44     1868.57      4.61 o 
   0  -1  -2     7028.32     7455.49     91.03 o 
   0   1   3     5566.28     4987.09    175.73 o 
   0   1   4      560.08      567.68      6.33 o 
   0  -1  -5     3120.05     3485.48     11.93 o 
   0  -1  -6     1328.97     1202.53     10.45 o 
   0  -1  -7      826.01      718.56     13.33 o 
   0  -1  -8      282.62      320.90     21.09 o 
   0  -1  -8      396.02      471.75      6.56 o 
   0   1   9        5.55        6.41      1.89 o 
   0   1  10        7.32        5.08      2.30 o 
   0   1  10       53.04       54.75      2.82 o 
   0  -1 -11       38.74       40.87      3.04 o 
   0   1  11      340.57      324.92     49.75 o 
   0   1  12      173.89      165.86      5.68 o 
   0  -1 -13      115.19      113.96      3.76 o 
   0   1  13      241.91      225.29      3.66 o 
   0  -2  13      132.26      116.42     19.08 o 
   0  -2  12       34.54       37.36      2.25 o 
   0  -2  11       64.16       58.30      4.97 o 
   0  -2  10       14.79       25.30      3.08 o 
   0   2 -10      470.71      353.72     29.10 o 
   0  -2   9      782.49      745.21     10.02 o 
   0   2  -8      788.25      768.98     10.23 o 
   0  -2   7      769.71      792.55     22.96 o 
   0  -2   7     1636.47     1719.94      9.57 o 
   0   2  -6      187.50      174.28      3.41 o 
   0  -2   5      522.16      420.43      3.97 o 
   0  -2   4     2026.51     1909.46     24.20 o 
   0  -2   3      418.88      376.68      3.31 o 
   0  -2   2     1532.82     1557.17      6.52 o 
   0  -2   2     2556.80     2827.63      8.03 o 
   0   2  -1       30.05       28.44      0.68 o 
   0  -2   0       10.18        9.35      0.47 o 
   0   2   1     2376.54     2298.56     24.94 o 
   0  -2  -2       31.49       42.14      1.32 o 
   0  -2  -3       20.25       24.79      1.51 o 
   0  -2  -4      857.37      823.84      6.40 o 
   0   2   5     2418.39     2582.42     12.68 o 
   0   2   6      650.13      575.84      8.77 o 
   0  -2  -7     1212.40     1107.50      9.93 o 
   0  -2  -8        1.68        1.70      1.56 o 
   0  -2  -9     1451.48     1393.72     13.53 o 
   0   2  10      151.39      170.56     28.96 o 
   0   2  10      352.40      333.61     16.75 o 
   0   2  11      212.84      195.98      6.49 o 
   0  -2 -12        9.83       11.98      1.78 o 
   0  -3  13       31.70       33.22      2.50 o 
   0  -3  12       25.81       30.16      4.32 o 
   0  -3  11      171.78      183.10      8.36 o 
   0  -3  10        6.98        6.85      1.73 o 
   0   3  -9       46.05       48.81      2.78 o 
   0  -3   8      420.12      461.00      8.32 o 
   0   3  -8     1446.64     1399.77     53.67 o 
   0   3  -7      201.00      241.42      4.70 o 
   0  -3   6     2392.53     2824.41     14.16 o 
   0   3  -5       29.04       17.60      1.06 o 
   0   3  -4     1004.58      876.48      6.19 o 
   0  -3   3     1102.37      975.42      6.10 o 
   0   3  -2     1164.59     1054.50     17.47 o 
   0  -3   1      568.43      513.67      7.02 o 
   0   3   0      124.62      122.23      1.10 o 
   0   3   0      232.78      249.48      8.00 o 
   0   3   1      393.56      430.17      4.50 o 
   0   3   2       25.51       28.21      1.15 o 
   0  -3  -3      547.76      556.64     30.28 o 
   0   3   4       15.62       30.13      1.86 o 
   0   3   5       77.63       77.90      2.98 o 
   0   3   6      870.10      881.72     10.31 o 
   0   3   7      535.29      478.02      7.03 o 
   0   3   8       48.09       49.85      3.65 o 
   0  -3  -9      214.47      198.87      5.12 o 
   0  -3 -10      448.93      391.16      9.13 o 
   0  -3 -11       91.72       83.48      9.00 o 
   0   3  12      154.24      152.96      4.48 o 
   0  -4  13       74.13       74.31      4.06 o 
   0  -4  12      479.73      511.30     11.22 o 
   0  -4  11      153.22      134.52      6.86 o 
   0  -4  10      191.63      202.69      5.32 o 
   0   4  -9      101.33      132.27      4.40 o 
   0  -4   8       11.96        7.46      1.43 o 
   0   4  -7       94.88      114.15      3.49 o 
   0   4  -6       85.48      154.37      3.80 o 
   0   4  -6      401.08      390.22      6.44 o 
   0   4  -5      350.55      442.39      5.48 o 
   0   4  -4      554.25      486.45      5.08 o 
   0   4  -3     1332.93     1334.00      7.65 o 
   0  -4   2     1328.19     1317.74     10.76 o 
   0   4  -1      534.96      489.51      5.22 o 
   0  -4   0      907.58      840.88      8.93 o 
   0   4   1      648.71      721.01      6.50 o 
   0   4   2     2228.71     2320.65     10.18 o 
   0  -4  -3      451.06      484.85      6.79 o 
   0   4   4        0.61        1.77      1.22 o 
   0   4   5      268.60      275.14      5.75 o 
   0  -4  -6        4.18        3.71      1.98 o 
   0  -4  -7       11.96        8.78      2.37 o 
   0  -4  -8      190.24      230.98      6.62 o 
   0   4   9       16.42       19.91      2.59 o 
   0   4  10      202.90      185.87     12.23 o 
   0  -4 -11      131.49      132.29     13.43 o 
   0   4  11      292.66      271.88      5.32 o 
   0  -5  12      175.87      178.87     11.44 o 
   0  -5  11      205.42      221.09      9.81 o 
   0  -5  10      319.86      324.39     30.36 o 
   0   5  -9      514.66      557.26     15.58 o 
   0  -5   8      427.77      505.89      8.02 o 
   0  -5   7      442.61      430.27      7.74 o 
   0  -5   6      428.57      433.03      6.28 o 
   0  -5   5       15.99       25.27      1.55 o 
   0  -5   4      124.44      164.21      7.05 o 
   0   5  -4      207.56      216.20      4.92 o 
   0  -5   3       10.63        8.30      1.05 o 
   0  -5   2      177.80      159.62      4.62 o 
   0  -5   1      355.58      322.11      4.50 o 
   0   5   0      425.12      435.43      6.36 o 
   0  -5  -1     1197.24     1085.66     12.15 o 
   0   5   1     1359.97     1406.75     10.01 o 
   0   5   2      232.54      238.17      4.93 o 
   0   5   3     2516.04     2832.23     74.70 o 
   0  -5  -4      518.75      646.43      9.55 o 
   0  -5  -5      164.39      125.26      5.19 o 
   0  -5  -6      139.52      104.99      5.32 o 
   0  -5  -7      458.41      710.80     11.92 o 
   0  -5  -8       97.82       93.17      4.41 o 
   0  -5  -9        0.26        0.01      1.78 o 
   0  -5 -10      112.35      146.05      4.91 o 
   0   5  11       47.73       51.24      2.02 o 
   0  -6  12      102.07       86.23      3.17 o 
   0  -6  11      429.97      446.23      7.86 o 
   0  -6  10       26.52       20.42      2.31 o 
   0  -6   9      529.20      430.84      8.39 o 
   0  -6   8      219.66      242.27      8.34 o 
   0   6  -7      195.38      215.14      5.31 o 
   0   6  -6      807.31      849.57      9.35 o 
   0   6  -5     1207.23     1453.86     12.95 o 
   0   6  -4       77.91       97.35      3.30 o 
   0   6  -3       16.36       13.65      1.43 o 
   0   6  -2       30.50       33.94      2.01 o 
   0   6  -2      275.24      260.71      6.17 o 
   0   6  -1       77.31       75.07      3.64 o 
   0  -6   0       39.71       34.95      2.07 o 
   0   6   1       32.01       28.73      1.91 o 
   0   6   2      174.43      198.88      4.51 o 
   0  -6  -3      705.07      648.89     11.25 o 
   0   6   3     1524.15     1609.09     15.47 o 
   0   6   4      399.62      311.63      8.04 o 
   0  -6  -5      237.86      184.27      6.35 o 
   0   6   6      249.91      276.71      7.87 o 
   0  -6  -7      110.21       86.45      4.65 o 
   0  -6  -8       73.59       58.08      3.57 o 
   0  -6  -9      252.22      288.84      6.02 o 
   0   6  10       38.00       55.40      2.24 o 
   0  -7  12       18.51       16.43      1.59 o 
   0  -7  11        1.82        1.90      1.28 o 
   0  -7  10      198.88      162.24      4.89 o 
   0  -7   9       90.72      109.51      4.27 o 
   0  -7   8       78.87       74.40      9.19 o 
   0   7  -7      113.12      144.30      4.91 o 
   0  -7   6     1176.56     1182.63     13.31 o 
   0  -7   5      301.25      359.83      7.23 o 
   0   7  -4      119.56      131.74      4.46 o 
   0   7  -3      733.60      703.76     19.84 o 
   0   7  -2      626.64      723.31      9.88 o 
   0   7  -1       24.68       33.21      2.62 o 
   0   7   0        6.41        5.52      1.69 o 
   0   7   0      190.87      155.39      4.90 o 
   0  -7  -1      130.59      110.20      4.90 o 
   0   7   2        6.13        4.19      1.77 o 
   0  -7  -3       52.41       41.66      3.59 o 
   0   7   4      135.66       96.76      4.87 o 
   0  -7  -5        6.08        3.67      2.74 o 
   0   7   5       64.43       77.51      4.45 o 
   0  -7  -6      211.43      191.53      6.03 o 
   0   7   7      174.70      214.49     19.00 o 
   0   7   8      216.33      186.00     16.16 o 
   0   7   9       48.29       62.84      2.31 o 
   0  -8  11      183.24      144.83      3.48 o 
   0  -8  10      214.44      310.58      5.96 o 
   0  -8   9        8.98        7.90      1.63 o 
   0  -8   8       34.89       32.72      2.48 o 
   0   8  -7       25.88       31.38      2.87 o 
   0  -8   6        1.75        4.19      1.54 o 
   0  -8   5      178.47      221.50      5.95 o 
   0   8  -4      556.97      552.24      8.81 o 
   0  -8   3      310.07      266.57      7.10 o 
   0   8  -2      576.59      567.43      8.80 o 
   0  -8   1       15.97        6.85      3.46 o 
   0  -8   1      182.64      249.27      6.91 o 
   0  -8   0      653.27      532.08     10.71 o 
   0   8   1       78.08       62.59      4.39 o 
   0  -8  -2       44.70       34.20      3.08 o 
   0  -8  -3       25.14       23.10      2.65 o 
   0  -8  -4       38.41       30.21      2.73 o 
   0  -8  -5        1.13        1.50      1.55 o 
   0  -8  -6       66.69       51.37      3.10 o 
   0  -8  -7       58.69       61.03      8.38 o 
   0  -8  -7       75.63       88.97     17.19 o 
   0  -9  10       66.70       54.62      2.07 o 
   0  -9   9       42.70       34.83      1.97 o 
   0  -9   8       41.83       45.43      2.43 o 
   0  -9   7      255.21      242.79     40.59 o 
   0   9  -6        0.85        0.69      1.32 o 
   0  -9   5      267.29      367.16      6.91 o 
   0  -9   4       12.19       12.34      1.83 o 
   0   9  -3        0.54       -0.23      1.70 o 
   0  -9   2      223.79      279.23      7.69 o 
   0   9  -1      335.66      300.01      7.84 o 
   0  -9   0       15.09       12.65      2.19 o 
   0  -9  -1       96.31       73.94      4.02 o 
   0  -9  -1      164.35      171.01      5.80 o 
   0  -9  -2      228.51      185.84      5.88 o 
   0   9   3      262.19      317.72     10.99 o 
   0  -9  -4       17.06       17.43      2.57 o 
   0   9   4      176.44      133.97      3.98 o 
   0  -9  -5       30.99       27.73      3.12 o 
   0   9   6       40.60       34.29      1.90 o 
   0 -10   8       18.61       17.36      1.35 o 
   0 -10   7        0.37        0.46      0.88 o 
   0 -10   6      472.53      552.40     74.65 o 
   0 -10   5      101.18       96.58      2.94 o 
   0 -10   4       31.62       33.03      7.34 o 
   0 -10   3      114.17      140.86     18.46 o 
   0 -10   2        4.84        3.98      1.31 o 
   0  10  -1       28.37       31.73      4.64 o 
   0  10   0       62.45       55.09     10.73 o 
   0  10   1       37.36       47.07      2.91 o 
   0  10   2       24.40       27.60      1.98 o 
   0 -10  -3       84.73       67.05      2.99 o 
   0  10   3       84.74       72.06      3.25 o 
   0  10   4       48.13       48.92      9.78 o 
   0 -11   6      170.56      193.76     44.87 o 
   0 -11   5       12.22       15.83      1.03 o 
   0  11  -4      102.71      121.18     27.70 o 
   0 -11   3       30.52       38.13      1.87 o 
   0  11  -2        8.91       12.42      1.79 o 
   0  11  -1       15.83       16.68      1.60 o 
   0  11   0        0.10        1.04      1.13 o 
   0 -11  -1        1.25        0.60      1.04 o 
   0 -11  -2       75.01       77.34      2.43 o 
   1 -11  -2      417.12      385.52      5.38 o 
  -1  11   1       36.48       27.27      2.04 o 
  -1  11   0       47.05       55.72      3.40 o 
   1 -11   1      146.97      130.72      4.06 o 
  -1  11  -2       25.81       36.38      2.21 o 
  -1  11  -3        0.03       -0.37      1.60 o 
   1 -11   4        0.99        0.91      1.15 o 
   1 -11   5        0.26        1.44      1.25 o 
   1 -11   6       13.33       11.73      1.19 o 
  -1  10   5        1.70        0.51      1.11 o 
   1 -10  -4        6.43        3.09      1.46 o 
   1 -10  -3       74.85       56.60      2.78 o 
  -1  10   3       80.81       77.24      3.58 o 
  -1  10   2      132.42      114.30      4.23 o 
  -1  10   1      290.51      385.16      7.76 o 
  -1  10   0       39.11       44.39      2.91 o 
  -1  10  -1       83.26       72.95      3.74 o 
  -1  10  -2       29.55       24.80      2.29 o 
   1 -10   3      257.77      277.21      5.01 o 
   1 -10   4      165.28      136.45      8.86 o 
   1 -10   5        2.90        3.17      1.06 o 
   1 -10   6      447.50      597.64     27.31 o 
   1 -10   7       33.44       30.25      1.87 o 
   1 -10   8        1.94        3.23      1.05 o 
   1 -10   9        1.79        0.43      0.91 o 
  -1   9   6       37.30       27.93      2.51 o 
   1  -9  -5        4.78        2.74      1.62 o 
   1  -9  -4        0.36        0.72      1.76 o 
  -1   9   4       14.53       11.27      1.96 o 
   1  -9  -3        6.12        7.14      2.09 o 
   1  -9  -2        0.63       -0.48      1.83 o 
   1  -9  -1        0.88        4.38      2.08 o 
   1  -9  -1       95.19      144.37      7.78 o 
   1  -9   0       74.05       72.93      3.98 o 
   1  -9   1      117.07      166.30      8.44 o 
   1  -9   2      139.86      144.47      6.74 o 
  -1   9  -3      169.27      142.75     13.47 o 
   1  -9   4        4.42        4.33      1.71 o 
   1  -9   5      383.63      298.95     36.33 o 
   1  -9   6       41.96       28.63      6.20 o 
   1  -9   7      241.75      221.45     55.55 o 
   1  -9   8       44.77       65.57      3.16 o 
   1  -9   9       58.29       47.21      2.36 o 
   1  -9  10       10.38        6.65      1.08 o 
  -1   8   8      136.69      142.96     51.54 o 
  -1   8   7       18.19       25.19      2.40 o 
  -1   8   6      183.03      245.87      9.31 o 
   1  -8  -5      183.48      137.42      7.45 o 
   1  -8  -4      106.23       79.09      4.07 o 
   1  -8  -3        2.33        0.85      1.98 o 
   1  -8  -2       84.13       69.27      3.98 o 
  -1   8   2      573.03      531.43      9.55 o 
   1  -8  -1       11.50       13.59      2.46 o 
  -1   8   0       64.28       58.88      3.76 o 
   1  -8   1       15.12       13.58      2.99 o 
  -1   8  -1       25.22       33.27      2.95 o 
  -1   8  -2       57.02       58.94      3.86 o 
  -1   8  -2       95.10       97.53      3.92 o 
  -1   8  -3      168.41      181.28      4.96 o 
   1  -8   4      579.84      606.78      9.50 o 
  -1   8  -5      414.41      524.09      9.08 o 
  -1   8  -6       28.33       35.60      2.52 o 
   1  -8   7      217.20      252.14      5.78 o 
   1  -8   8      475.23      299.11     53.36 o 
   1  -8   9       58.70       47.94      2.73 o 
   1  -8  10       72.34       68.37      3.05 o 
   1  -8  11       37.73       32.70      1.85 o 
  -1   7   9        2.66        2.64      1.18 o 
   1  -7  -8      121.01      147.05      5.18 o 
  -1   7   7      231.13      287.36     12.74 o 
   1  -7  -6       50.12       45.25      3.17 o 
  -1   7   5      127.75      126.74      5.06 o 
   1  -7  -5      273.63      309.04      8.63 o 
   1  -7  -4      397.13      325.97      8.00 o 
  -1   7   3      417.56      561.24      9.36 o 
  -1   7   2      479.32      419.55      9.09 o 
   1  -7  -1       11.35       10.86      2.46 o 
   1  -7   0      431.29      383.68      8.34 o 
  -1   7   0      719.41      741.04     18.65 o 
  -1   7  -1      180.63      165.42      4.47 o 
  -1   7  -2       12.95       11.24      1.52 o 
  -1   7  -3      502.25      448.09     12.83 o 
   1  -7   4        0.14        0.03      1.45 o 
  -1   7  -5       24.32       25.28      2.14 o 
   1  -7   6      319.81      352.77      6.66 o 
   1  -7   7      270.60      237.84     53.77 o 
   1  -7   8       32.36       28.84      6.32 o 
   1  -7   9      192.97      197.15      5.68 o 
   1  -7  10      417.30      321.91      6.79 o 
   1  -7  11       76.60       65.21      2.87 o 
   1  -7  12       87.13      104.97      2.69 o 
   1  -6 -10       69.25       63.40     26.44 o 
  -1   6   9      188.15      190.01      5.01 o 
  -1   6   8       40.82       39.66      2.88 o 
  -1   6   7       19.78       21.36      2.43 o 
   1  -6  -6      156.38      215.58      7.15 o 
   1  -6  -5      269.07      230.51      6.75 o 
  -1   6   4      119.00       96.76      4.60 o 
   1  -6  -3      170.59      147.61      5.14 o 
  -1   6   3      334.12      341.90     16.34 o 
   1  -6  -2      249.68      235.11      7.74 o 
   1  -6  -1     1464.42     1364.59     14.57 o 
   1  -6   0      345.86      321.72      6.60 o 
   1  -6   1     1273.36     1239.14     12.70 o 
   1  -6   2      366.35      341.70      5.80 o 
  -1   6  -2      386.73      423.34      6.87 o 
  -1   6  -3      488.56      442.02      7.73 o 
  -1   6  -4      175.27      164.40      4.01 o 
   1  -6   5      100.09       89.85      3.83 o 
  -1   6  -6        0.31        0.36      1.43 o 
   1  -6   7       40.58       32.52      2.43 o 
  -1   6  -8      319.67      398.62      7.37 o 
   1  -6   9      210.37      159.25      5.33 o 
  -1   6 -10      416.23      445.53      7.98 o 
   1  -6  11       70.96      104.07      3.87 o 
   1  -6  12       97.69       85.28      2.98 o 
  -1   5  11      151.30      156.41     39.05 o 
   1  -5 -10      380.53      484.34     26.71 o 
  -1   5   9       85.49       82.55      4.34 o 
   1  -5  -8      278.02      219.92      7.09 o 
   1  -5  -7      434.89      425.77      8.61 o 
   1  -5  -6       19.07       13.31      2.41 o 
   1  -5  -5       99.05       99.30      3.86 o 
   1  -5  -4      462.72      655.19     36.11 o 
  -1   5   3        0.77        0.57      1.19 o 
  -1   5   2      352.30      326.47      6.55 o 
  -1   5   1      130.44      120.85      3.85 o 
  -1   5   1      217.57      204.49      4.16 o 
  -1   5   0       26.28       19.89      1.38 o 
  -1   5  -1     2023.94     1963.37     14.86 o 
   1  -5   2     2354.53     2306.88     16.27 o 
  -1   5  -3      153.71      139.88      2.90 o 
  -1   5  -4      720.61      791.72      8.43 o 
  -1   5  -4     1397.36     1455.66     20.73 o 
   1  -5   5      933.84     1095.82     10.06 o 
  -1   5  -6      204.26      234.55      4.82 o 
   1  -5   7      253.09      286.54      5.43 o 
   1  -5   8       11.20       10.45      1.77 o 
   1  -5   9      212.49      208.75      5.32 o 
   1  -5  10      241.95      309.41      6.92 o 
   1  -5  11       96.44       80.15     14.58 o 
   1  -5  12       16.35       17.74      1.49 o 
   1  -4 -12       44.04       43.01      2.20 o 
   1  -4 -11      150.63      139.06      5.02 o 
   1  -4 -11      165.28      163.36      7.52 o 
  -1   4  10      204.98      180.30      6.52 o 
   1  -4  -9       69.51       94.04      3.81 o 
   1  -4  -8      946.15     1011.18     11.93 o 
  -1   4   7      673.57      624.63     18.18 o 
   1  -4  -6      345.64      294.16      6.63 o 
  -1   4   5      906.89      926.71     40.64 o 
   1  -4  -4      755.09      695.92      9.11 o 
   1  -4  -3      113.84      111.66      3.23 o 
  -1   4   2        0.68        0.94      1.03 o 
  -1   4   1        4.69        3.43      0.75 o 
   1  -4   0      111.91      125.47      2.17 o 
   1  -4   1      101.63       88.77      2.11 o 
   1  -4   2      507.60      539.76      8.08 o 
   1  -4   3      432.53      410.39      4.93 o 
  -1   4  -4     2190.94     2021.00     18.06 o 
  -1   4  -5      819.43      942.54      8.32 o 
   1  -4   6      264.42      183.47      4.51 o 
  -1   4  -6     1074.06     1231.37     12.94 o 
  -1   4  -7      223.48      263.00      5.17 o 
   1  -4   8      906.34      858.66      8.57 o 
  -1   4  -9      624.75      657.27      9.12 o 
  -1   4 -10      238.61      256.42      7.47 o 
   1  -4  11       23.67       30.89      4.09 o 
   1  -4  12       26.70       24.58      1.70 o 
   1  -4  13       39.74       39.56      1.60 o 
  -1   3  12       45.15       45.30      3.37 o 
  -1   3  11        6.25        5.31      1.72 o 
  -1   3  10        0.05        1.70      1.92 o 
   1  -3  -9      271.52      232.41      7.79 o 
  -1   3   9      327.78      378.94     29.69 o 
   1  -3  -8      128.53      149.42      9.57 o 
  -1   3   7      231.21      219.86      5.09 o 
   1  -3  -6      614.31      611.60      7.61 o 
   1  -3  -5      502.09      488.44      5.88 o 
   1  -3  -4     4783.97     4464.16     43.42 o 
  -1   3   3      994.92      850.31      5.72 o 
   1  -3  -2     1844.73     1667.48      4.91 o 
  -1   3   1      443.16      544.57      4.80 o 
  -1   3   0      161.91      172.40      2.70 o 
  -1   3   0      245.16      246.75      2.88 o 
   1  -3   1      219.74      220.42      3.44 o 
   1  -3   2      170.83      182.98      2.11 o 
   1  -3   3      124.58      123.19      2.55 o 
  -1   3  -4       24.99       27.34      1.25 o 
  -1   3  -5     3285.63     3644.55     53.97 o 
  -1   3  -6      167.50      176.94      3.67 o 
   1  -3   6      340.28      312.18      4.41 o 
   1  -3   7      578.15      540.27      6.08 o 
  -1   3  -8      468.26      495.07      9.16 o 
  -1   3  -8      479.06      492.86      7.35 o 
  -1   3  -9      271.34      310.93      8.34 o 
  -1   3 -10      535.72      607.20      9.30 o 
   1  -3  11      574.93      567.24      8.45 o 
   1  -3  12      271.83      319.75     25.73 o 
   1  -3  13       33.69       34.97      1.95 o 
   1  -2 -13      339.36      331.60      5.79 o 
   1  -2 -12      204.77      227.26     42.76 o 
   1  -2 -11      283.28      292.55     66.88 o 
  -1   2  10       17.46       15.24      1.66 o 
  -1   2   9      201.76      223.25      5.93 o 
   1  -2  -9      235.13      203.48      4.89 o 
  -1   2   8       55.72       61.20      2.91 o 
  -1   2   7      158.65      128.48      3.67 o 
   1  -2  -6      121.88      120.43      3.23 o 
  -1   2   5        1.15        6.41      0.88 o 
  -1   2   4     4701.19     5484.84     13.93 o 
  -1   2   3     1273.63     1390.86     28.03 o 
  -1   2   2     1002.36      949.78     31.32 o 
   1  -2  -1     2962.29     3162.68    830.06 o 
   1  -2   0     1560.89     1508.22     15.47 o 
   1  -2   1     6356.37     5657.63     13.97 o 
  -1   2  -2      586.45      565.90      3.51 o 
   1  -2   2      891.29     1011.92     42.84 o 
   1  -2   3      999.90      903.79      6.35 o 
  -1   2  -4      753.80      764.74      5.52 o 
   1  -2   5       39.84       61.95      1.78 o 
   1  -2   5      126.45      150.22      2.66 o 
   1  -2   6      129.55      137.41      3.35 o 
   1  -2   7      118.24      133.25      3.62 o 
  -1   2  -8      302.16      335.07      7.38 o 
  -1   2  -9      330.94      344.75      6.95 o 
  -1   2 -10      417.09      388.87     62.28 o 
  -1   2 -10      866.80     1000.90     11.61 o 
   1  -2  11      219.28      234.29      5.73 o 
   1  -2  12      235.54      249.37      5.13 o 
   1  -2  13      267.60      301.81     12.18 o 
   1  -1 -13      191.66      187.02      8.53 o 
  -1   1  13      194.39      262.95      4.36 o 
  -1   1  12      116.03      122.02     17.06 o 
  -1   1  11      651.30      786.62     11.54 o 
   1  -1 -11      947.44      768.18    174.75 o 
  -1   1  10      143.39      157.83     32.15 o 
   1  -1 -10      193.03      204.44      4.88 o 
  -1   1   9       15.71       12.06      1.58 o 
  -1   1   8      918.22     1215.53      9.78 o 
   1  -1  -8     1045.62     1073.72     18.33 o 
   1  -1  -7      221.39      196.90      4.26 o 
   1  -1  -6      462.30      442.17      6.62 o 
   1  -1  -5      159.44      168.35      3.02 o 
   1  -1  -4        4.57        6.74      0.66 o 
   1  -1  -3      150.97      157.89      3.16 o 
   1  -1  -2     6789.08     7610.14    101.63 o 
   1  -1  -1     1087.52     1063.41     12.95 o 
  -1   1   0       35.46       38.57      0.92 o 
  -1   1  -1     4603.95     3618.63     25.60 o 
   1  -1   1     4711.74     4596.00     52.99 o 
   1  -1   2     4100.74     3757.19     10.03 o 
   1  -1   3     3191.53     3128.83     17.80 o 
   1  -1   4       68.58       42.08      3.38 o 
   1  -1   4      110.67       96.83      2.90 o 
   1  -1   5     2686.92     2579.41     15.46 o 
   1  -1   6      182.90      191.79      3.56 o 
  -1   1  -7      279.83      305.53      5.58 o 
  -1   1  -7     1000.64     1011.33      8.97 o 
   1  -1   8      157.96      151.03      4.30 o 
  -1   1  -9       48.11       50.36      3.10 o 
   1  -1   9      127.95      130.91      6.88 o 
  -1   1 -10       94.44       87.97      4.10 o 
   1  -1  10       94.54       94.03      3.81 o 
  -1   1 -11      127.89      151.06      5.08 o 
   1  -1  12      402.97      436.19     10.79 o 
   1  -1  13        7.73        5.90      0.91 o 
  -1   0  13       52.85       58.92     16.84 o 
  -1   0  12      217.85      232.21      5.67 o 
  -1   0  12      393.69      389.59      6.12 o 
  -1   0  11      196.01      255.57      6.62 o 
  -1   0  11      393.86      403.04     51.99 o 
   1   0 -10     1168.59     1201.76     22.71 o 
   1   0  -9       48.91       57.73      2.79 o 
  -1   0   9       88.96       82.30      3.45 o 
  -1   0   8     1043.04      979.18      9.44 o 
   1   0  -7      746.64      726.48      7.47 o 
   1   0  -6     1360.21     1213.44      9.18 o 
   1   0  -6     2268.89     2359.32     29.24 o 
  -1   0   5      262.45      208.66      3.65 o 
   1   0  -4       94.78       77.04      1.74 o 
  -1   0   3      171.84      219.74      2.63 o 
   1   0  -2     1688.52     1685.32      4.79 o 
   1   0  -1      269.65      270.19      5.02 o 
   1   0   0      110.78      153.04      1.51 o 
   1   0   1     2803.72     2212.04     17.89 o 
   1   0   2      271.18      260.94      7.64 o 
   1   0   3     1781.33     1612.75      6.65 o 
   1   0   4     1321.36     1193.40      7.35 o 
  -1   0  -5     1258.72     1093.70      9.60 o 
  -1   0  -6      544.48      552.92      6.21 o 
  -1   0  -6      698.24      743.22     12.52 o 
  -1   0  -7      468.53      465.93      6.85 o 
   1   0   8      753.08      761.77      8.83 o 
  -1   0  -9       71.56       77.98      3.49 o 
   1   0   9      334.35      311.14     27.16 o 
   1   0  10      115.25      129.54      4.46 o 
  -1   0 -11       71.09       81.22      4.19 o 
   1   0  11      504.32      492.14     21.08 o 
   1   0  12       19.61       18.89      1.80 o 
  -1   0 -13       12.55       17.13      1.49 o 
  -1  -1  13       74.36       91.47      3.14 o 
  -1  -1  12       22.11       21.68      1.75 o 
   1   1 -11      177.56      192.25      5.21 o 
   1   1 -10      315.01      348.56     30.25 o 
  -1  -1  10      375.48      384.85      6.86 o 
  -1  -1   9       65.02       95.08      3.44 o 
   1   1  -9     1188.09     1210.02    183.87 o 
   1   1  -8      280.56      232.18      5.36 o 
   1   1  -7     1874.47     1638.84     12.51 o 
   1   1  -7     3126.69     3029.67     15.12 o 
  -1  -1   6      680.69      651.52      6.77 o 
  -1  -1   5     1146.54     1097.88      7.66 o 
   1   1  -4     1936.75     2038.10     17.36 o 
  -1  -1   4     2280.64     2128.50     46.90 o 
  -1  -1   3      796.00      715.25      5.35 o 
  -1  -1   2      330.14      448.15     21.44 o 
   1   1  -1      161.35      154.49      1.22 o 
   1   1  -1     3236.96     2854.80     81.04 o 
  -1  -1   0      474.41      488.20      9.12 o 
   1   1   1      728.85      740.32      8.29 o 
   1   1   2     1869.80     1925.24     12.63 o 
  -1  -1  -3     1176.27     1219.56      8.16 o 
  -1  -1  -4       20.69       17.42      1.13 o 
  -1  -1  -5       85.83      125.81      3.22 o 
  -1  -1  -6      624.83      556.81      7.22 o 
  -1  -1  -7     1695.25     1493.40     13.41 o 
  -1  -1  -8      235.28      242.23      6.48 o 
   1   1   8     1151.48     1033.64     10.43 o 
  -1  -1  -9        1.52        1.45      1.63 o 
   1   1  10      297.90      286.32      7.68 o 
  -1  -1 -10      345.97      300.73      5.77 o 
  -1  -1 -11      181.16      184.79      5.96 o 
   1   1  11      182.76      215.46     14.11 o 
   1   1  12       65.86       63.04      3.10 o 
  -1  -2  14      298.18      347.72      4.47 o 
  -1  -2  13      205.96      194.77      5.39 o 
  -1  -2  12      305.51      362.44     38.73 o 
  -1  -2  11      167.72      173.05      4.38 o 
   1   2 -11      587.69      512.90      7.35 o 
  -1  -2  10      557.05      479.98      8.86 o 
   1   2 -10      606.16      793.32     73.62 o 
   1   2  -9        6.72        6.47      1.48 o 
  -1  -2   8      576.55      549.18      8.08 o 
   1   2  -8      961.71      936.40      9.14 o 
   1   2  -7        0.56        0.80      0.89 o 
  -1  -2   6      289.78      282.96      4.26 o 
  -1  -2   5     1467.10     1654.66     29.50 o 
  -1  -2   4     1198.24     1147.15     22.56 o 
  -1  -2   3     2492.45     2242.45     51.17 o 
   1   2  -2      456.32      515.02     26.42 o 
  -1  -2   2      848.09      904.61     49.06 o 
   1   2   0      784.40      916.51     15.63 o 
   1   2   1      700.20      580.14      5.79 o 
   1   2   2      465.50      485.66      7.56 o 
   1   2   3     1747.72     1803.07      9.98 o 
  -1  -2  -4     2314.06     2343.00     13.10 o 
  -1  -2  -5      335.18      310.40      4.06 o 
  -1  -2  -6      144.05      122.17      2.90 o 
   1   2   7       77.73       84.64      3.12 o 
  -1  -2  -8     1644.62     1573.46     14.21 o 
  -1  -2  -9        5.70        6.56      2.08 o 
   1   2  10      134.28      149.59      5.52 o 
   1   2  10      403.65      365.67      7.21 o 
  -1  -2 -11       97.74      100.10      3.94 o 
  -1  -2 -12      142.82      132.69      3.79 o 
  -1  -3  13      273.73      302.98     25.40 o 
  -1  -3  12      252.68      278.41     25.91 o 
  -1  -3  11      147.49      146.09      4.76 o 
   1   3 -10     1239.57     1271.52     33.59 o 
   1   3  -9      877.65      809.27      9.52 o 
   1   3  -8      466.05      509.31     20.78 o 
  -1  -3   8      777.38      708.36    134.07 o 
   1   3  -7       59.00       60.12      2.15 o 
  -1  -3   6        5.11        8.21      0.89 o 
   1   3  -5        5.24        4.15      0.67 o 
  -1  -3   4       11.70       14.92      0.84 o 
   1   3  -3       87.08       79.16      1.65 o 
  -1  -3   2      206.56      162.71      1.79 o 
  -1  -3   1     9139.38     8894.80     15.29 o 
   1   3   0     2827.52     2877.52    101.76 o 
  -1  -3   0     4402.21     4720.93     28.12 o 
  -1  -3  -1      638.07      660.68      4.53 o 
  -1  -3  -2     2461.60     2497.83     66.48 o 
  -1  -3  -3      368.89      356.97      4.11 o 
  -1  -3  -4      871.31      957.85      9.01 o 
   1   3   5      902.81      830.87      7.43 o 
   1   3   6      514.75      476.23      8.43 o 
  -1  -3  -7       13.59       15.51      1.63 o 
   1   3   8      672.65      639.55      9.63 o 
   1   3   9       84.10      111.31      4.73 o 
   1   3  10        3.39        3.83      1.76 o 
  -1  -3 -11      178.97      165.18      5.02 o 
  -1  -4  13       29.53       34.57      1.82 o 
  -1  -4  12      135.09      142.21     14.76 o 
  -1  -4  11      103.63       82.73      3.26 o 
  -1  -4  10      613.44      697.78     74.97 o 
  -1  -4   9      524.39      591.72      8.17 o 
   1   4  -8      617.41      697.98      8.40 o 
   1   4  -7      371.76      375.85      5.39 o 
  -1  -4   6      472.43      508.12      6.02 o 
  -1  -4   6      529.53      598.20     24.58 o 
  -1  -4   5     1756.81     1851.32      9.42 o 
   1   4  -4       29.05       22.83      1.14 o 
  -1  -4   3      187.35      198.99      2.86 o 
  -1  -4   2      125.73      125.32      2.23 o 
  -1  -4   1      174.86      174.68      2.51 o 
  -1  -4   0       62.31       60.83      1.61 o 
  -1  -4  -1      514.45      547.68     13.80 o 
   1   4   2      297.75      252.32      4.68 o 
  -1  -4  -3      730.13      742.82      7.78 o 
   1   4   4     1790.21     2026.27     14.14 o 
   1   4   5     1110.93     1396.46     15.77 o 
  -1  -4  -6      735.09      551.15     10.92 o 
  -1  -4  -7       67.40       58.73      3.80 o 
  -1  -4  -8      654.15      622.33     11.45 o 
  -1  -4  -9       15.64       15.12      2.61 o 
   1   4  10       35.78       36.76      2.91 o 
  -1  -4 -11        4.80        4.12      1.78 o 
   1   4  11       83.03       60.57      2.31 o 
  -1  -5  13       92.19       58.76      1.91 o 
  -1  -5  12        0.49       -0.09      1.24 o 
  -1  -5  11        9.94       10.37      1.36 o 
  -1  -5  10      130.72      146.29      7.06 o 
  -1  -5   9      561.15      505.95     47.20 o 
   1   5  -8      245.07      263.16      5.99 o 
   1   5  -7      586.50      694.97      8.64 o 
  -1  -5   6        5.45       16.33      1.39 o 
  -1  -5   5      943.85     1214.81     11.19 o 
   1   5  -4     1013.03     1232.63     11.05 o 
   1   5  -4     1494.43     1544.11     35.21 o 
  -1  -5   3      900.50      854.57     13.53 o 
   1   5  -2      333.50      336.14      4.98 o 
   1   5  -1       34.92       36.14      1.55 o 
  -1  -5   0        0.90        0.83      0.96 o 
  -1  -5  -1       75.97       73.52      2.69 o 
   1   5   1      518.34      527.87      5.18 o 
  -1  -5  -2        3.56        3.96      1.02 o 
   1   5   3       20.79       32.47      1.94 o 
  -1  -5  -4      400.49      497.01      7.68 o 
   1   5   5      367.63      259.71      7.48 o 
  -1  -5  -6      314.74      259.62      7.70 o 
   1   5   7      166.36      200.37      6.75 o 
  -1  -5  -8      167.60      158.00      5.85 o 
  -1  -5  -9      280.50      255.53      7.00 o 
   1   5  10      250.93      298.09      5.39 o 
  -1  -6  12       17.01       14.11      1.59 o 
  -1  -6  11      155.59      141.31      4.41 o 
  -1  -6  10        0.10        0.11      1.40 o 
  -1  -6   9        4.89        3.89      1.47 o 
  -1  -6   8      181.82      216.41      5.29 o 
  -1  -6   7      208.40      220.04      5.32 o 
  -1  -6   6      117.77      116.29      3.20 o 
   1   6  -5      148.46      196.04      4.39 o 
   1   6  -4      627.43      698.01      7.66 o 
  -1  -6   3      209.53      215.78      3.94 o 
   1   6  -2      526.50      561.11      5.47 o 
   1   6  -2      910.25      909.97     10.44 o 
  -1  -6   1      708.86      789.12      7.51 o 
   1   6   0      192.75      158.79      5.32 o 
   1   6   0      319.81      341.02      5.95 o 
   1   6   1      236.13      269.85      5.40 o 
  -1  -6  -2       13.59        8.81      1.70 o 
  -1  -6  -3       33.65       25.46      2.97 o 
  -1  -6  -3       33.78       37.91      2.94 o 
  -1  -6  -4       21.72       21.15      3.01 o 
  -1  -6  -5        9.92        7.49      2.33 o 
  -1  -6  -6      332.19      405.04     11.78 o 
  -1  -6  -7       64.66       50.26      3.43 o 
  -1  -6  -8       56.16       56.89      3.33 o 
   1   6   9      129.20      160.24     12.32 o 
  -1  -7  12      112.91      120.96      3.17 o 
  -1  -7  11       94.99       80.97      3.08 o 
  -1  -7  10      251.21      209.00      5.28 o 
  -1  -7   9       99.06      111.21      3.76 o 
  -1  -7   8       33.12       35.76      4.54 o 
   1   7  -7       11.33        7.28      1.81 o 
  -1  -7   6      213.68      165.02      4.99 o 
  -1  -7   5       60.17       64.36      3.20 o 
  -1  -7   4       39.76       45.12      2.33 o 
  -1  -7   3      202.82      242.77      6.10 o 
   1   7  -2      280.20      304.30      6.64 o 
  -1  -7   1      222.44      270.18      6.05 o 
   1   7   0      352.80      276.73      7.59 o 
   1   7   0      352.88      396.98      6.86 o 
  -1  -7  -1      155.50      121.63      4.65 o 
   1   7   2      703.58      575.34     11.32 o 
   1   7   3        5.28        8.61      2.04 o 
  -1  -7  -4       31.56       27.71      2.97 o 
  -1  -7  -5       58.56       48.53      3.62 o 
  -1  -7  -5      134.88      140.05      5.18 o 
   1   7   6       24.37       22.76      2.66 o 
   1   7   7        6.99        8.18      3.56 o 
  -1  -7  -8       44.14       45.33      4.15 o 
  -1  -8  11        0.60        2.29      1.00 o 
  -1  -8  10      295.09      296.69      5.52 o 
  -1  -8   9      166.65      155.13     14.93 o 
  -1  -8   8       64.13       58.71      9.03 o 
  -1  -8   7      240.62      273.88      6.17 o 
   1   8  -6      143.78      166.45      5.31 o 
   1   8  -5       13.09       13.59      1.93 o 
  -1  -8   4        4.06        1.41      1.71 o 
  -1  -8   3       17.82       20.26      2.06 o 
  -1  -8   2      125.62      108.34      4.90 o 
  -1  -8   1      207.84      244.24      6.30 o 
   1   8   0       85.18       65.26      4.01 o 
   1   8   1       92.91       68.76      4.11 o 
   1   8   2      213.07      166.92      6.29 o 
  -1  -8  -3       90.64      109.71      4.17 o 
  -1  -8  -4       77.99       51.29      3.42 o 
  -1  -8  -5       81.58       85.80     37.20 o 
   1   8   6        9.28       13.13      1.67 o 
  -1  -8  -7      190.09      195.12      4.73 o 
  -1  -9  10       37.52       34.94      1.53 o 
  -1  -9   9       27.27       21.55      1.45 o 
  -1  -9   8       61.36       60.92      2.52 o 
  -1  -9   7      327.06      303.34     30.85 o 
  -1  -9   6       42.83       48.02      2.46 o 
   1   9  -5       56.17       52.56      2.58 o 
   1   9  -4      118.12      116.76      3.69 o 
  -1  -9   3      133.83      134.75      3.75 o 
   1   9  -2       88.05       98.79      5.68 o 
  -1  -9   1        1.01        1.73      1.82 o 
  -1  -9   0       34.45       24.83      2.50 o 
  -1  -9  -1       18.91       19.87      6.56 o 
  -1  -9  -1       23.39       21.23      2.79 o 
   1   9   2      102.80      125.79      4.73 o 
   1   9   3       47.04       53.86      2.86 o 
   1   9   4        5.61        8.17      3.64 o 
   1   9   5       40.84       52.38      3.98 o 
  -1 -10   8       48.77       46.76      1.76 o 
  -1 -10   7       23.60       23.97      1.45 o 
  -1 -10   6      106.22      116.84      3.07 o 
   1  10  -5      120.01      139.69     16.34 o 
  -1 -10   4       72.14       70.98      9.63 o 
  -1 -10   3      139.28      137.64     14.78 o 
  -1 -10   2        5.50        4.97      1.25 o 
  -1 -10   1      169.58      163.53     20.65 o 
   1  10   0       81.67       95.52      7.42 o 
   1  10   1        1.52        2.01      1.34 o 
   1  10   2        1.48        0.10      1.24 o 
  -1 -10  -3       12.29        8.61      1.29 o 
   1  10   3       32.06       24.58      1.61 o 
  -1 -10  -4        0.57        1.93      1.14 o 
  -1 -11   6       23.20       23.12      1.08 o 
  -1 -11   5        2.16        1.83      0.68 o 
   1  11  -4       13.05       16.09      1.17 o 
   1  11  -3      129.39      139.03      4.08 o 
  -1 -11   2       58.37       65.97      6.33 o 
   1  11  -1       13.12       14.23      1.59 o 
   1  11   0       21.19       18.90      3.35 o 
  -1 -11  -1       95.78       82.76      2.41 o 
  -2  11   2      158.92      153.79     19.91 o 
   2 -11  -1       85.87       82.73      5.78 o 
  -2  11   0        6.52        6.57      1.33 o 
   2 -11   1      184.60      219.85      6.59 o 
  -2  11  -2       33.78       44.64      5.10 o 
   2 -11   3       33.32       21.68      1.55 o 
  -2  11  -4       92.77      117.22      7.48 o 
  -2  11  -5        0.29       -0.44      1.19 o 
   2 -11   6       95.68       65.34      2.00 o 
  -2  10   5       42.99       40.34     16.13 o 
   2 -10  -4       94.77       73.59     13.03 o 
   2 -10  -3        0.19        0.62      1.62 o 
  -2  10   3        0.32       -0.81      1.76 o 
   2 -10  -2        5.86        3.75      1.52 o 
   2 -10  -1        0.06       -1.15      1.43 o 
  -2  10   0       29.91       25.17      2.25 o 
  -2  10  -1       36.77       44.97      2.72 o 
   2 -10   2        9.18        8.67      2.03 o 
   2 -10   3      158.60      183.92     27.51 o 
   2 -10   4       48.45       59.54     11.01 o 
  -2  10  -5      207.80      204.56    100.07 o 
   2 -10   6      120.14      119.05      3.82 o 
   2 -10   7        3.37        2.90      1.09 o 
   2 -10   8       19.05       13.52      1.28 o 
  -2   9   7       96.82       92.88     28.65 o 
   2  -9  -6      129.38      122.13     46.79 o 
   2  -9  -5      115.66       90.29     11.26 o 
   2  -9  -4       20.76       16.86      1.87 o 
  -2   9   4       34.63       32.08      2.79 o 
   2  -9  -3      715.29      669.72     22.53 o 
   2  -9  -2      109.69      128.98      4.80 o 
   2  -9  -1      141.17      110.53     11.27 o 
  -2   9   1      141.76      193.23      5.57 o 
  -2   9   0        2.74        2.62      2.03 o 
  -2   9  -1        0.48        0.12      1.86 o 
  -2   9  -2      153.15      269.77     21.12 o 
   2  -9   3        2.64        1.58      1.76 o 
   2  -9   4        0.40        0.84      1.72 o 
   2  -9   5       56.77       62.76      9.41 o 
  -2   9  -6     1212.28      744.02    157.63 o 
   2  -9   7        5.93        4.67      1.43 o 
   2  -9   8       89.34       84.59      3.39 o 
   2  -9   9       29.80       19.12      1.66 o 
   2  -9  10       83.70       61.59      2.13 o 
   2  -8  -8       29.25       28.72      1.68 o 
  -2   8   7       80.46       84.48      6.38 o 
  -2   8   6        0.53        0.16      1.66 o 
   2  -8  -5       80.70       83.50     19.07 o 
   2  -8  -4        1.00        0.79      2.02 o 
   2  -8  -3      504.10      487.57      9.03 o 
   2  -8  -2      731.84      675.19     13.69 o 
  -2   8   2      788.04      995.88     31.16 o 
   2  -8  -1      103.79      121.25      4.57 o 
  -2   8   0      413.12      509.87      8.71 o 
   2  -8   1      249.48      212.78     27.11 o 
  -2   8  -1      260.15      329.80      6.98 o 
   2  -8   2      277.55      207.42      6.60 o 
  -2   8  -3      254.80      258.30      5.64 o 
  -2   8  -4        4.02        2.71      1.75 o 
   2  -8   5      268.77      203.64     29.82 o 
   2  -8   6      155.47      182.34     21.13 o 
   2  -8   7       68.45       44.69     12.86 o 
   2  -8   8       48.83       35.35      2.59 o 
   2  -8   9      194.89      148.73      4.54 o 
   2  -8  10       94.91      131.76      3.74 o 
   2  -8  11      129.54      103.24      2.61 o 
  -2   7   9      143.53      190.97      8.51 o 
   2  -7  -8       90.11       67.46     11.43 o 
  -2   7   7       52.83       55.17      8.55 o 
   2  -7  -6       45.25       59.32      3.23 o 
   2  -7  -5       15.87       14.92      2.98 o 
   2  -7  -4      164.19      141.28      5.11 o 
   2  -7  -3      154.24      181.00      5.24 o 
  -2   7   2      139.57      144.23      5.02 o 
   2  -7  -1      197.26      181.49      5.53 o 
   2  -7   0      276.13      234.69      6.84 o 
  -2   7   0      280.41      323.61      6.75 o 
  -2   7  -1      226.17      220.87      5.40 o 
  -2   7  -2      637.24      613.72     10.05 o 
   2  -7   3      218.36      186.44      6.59 o 
  -2   7  -3      256.40      229.14      5.83 o 
   2  -7   4      809.51      786.03      9.76 o 
  -2   7  -5      581.69      645.82     20.36 o 
  -2   7  -6      788.76     1016.64     44.99 o 
   2  -7   7       24.61       15.29      2.93 o 
   2  -7   8      182.56      130.46      4.73 o 
   2  -7   9        9.64       13.78      2.05 o 
   2  -7  10        4.34        2.97      1.55 o 
   2  -7  11      258.09      187.99      4.19 o 
  -2   6  10       90.97      111.57      3.43 o 
  -2   6   9      255.35      217.46      6.08 o 
  -2   6   8        9.36       11.54      2.28 o 
   2  -6  -7      498.92      364.98      9.39 o 
   2  -6  -6      502.59      542.45     22.58 o 
   2  -6  -5       55.92       46.26      3.17 o 
   2  -6  -4       43.25       31.25      2.95 o 
   2  -6  -3      244.79      227.09      5.88 o 
  -2   6   3      358.75      387.36      7.16 o 
  -2   6   2       80.98       75.58      3.42 o 
  -2   6   1       72.85       70.83      3.25 o 
  -2   6   0      276.79      286.21      6.30 o 
  -2   6   0      303.32      312.99      5.90 o 
  -2   6  -1      304.10      377.85      5.56 o 
  -2   6  -2      574.44      508.40     10.02 o 
  -2   6  -2      926.16     1037.42     11.15 o 
  -2   6  -3      643.02      636.79      8.05 o 
   2  -6   4      581.05      624.39      8.41 o 
   2  -6   5       44.94       47.87      2.69 o 
   2  -6   6      358.38      423.15     10.65 o 
  -2   6  -7     1115.59      932.78     61.54 o 
   2  -6   8      378.71      367.54     21.67 o 
   2  -6   9       51.06       40.77      2.94 o 
   2  -6  10      133.67      116.78     18.87 o 
   2  -6  11      339.84      365.58    154.74 o 
   2  -6  12       13.13       16.17      1.36 o 
   2  -5 -11        1.86        1.30      1.47 o 
  -2   5  10      277.39      263.60      5.86 o 
   2  -5  -9      247.14      181.62      6.53 o 
  -2   5   8      173.86      145.02      6.11 o 
  -2   5   7      101.14      110.19      4.84 o 
   2  -5  -6      529.16      441.77     10.33 o 
  -2   5   5      708.49      629.38      9.35 o 
   2  -5  -4      688.21      668.52     12.79 o 
  -2   5   3      700.02      754.19      9.29 o 
  -2   5   2       16.09       17.09      1.59 o 
   2  -5  -1      243.60      210.42      4.75 o 
  -2   5   1     1043.40     1037.25     55.72 o 
  -2   5   0      269.09      247.82      4.07 o 
  -2   5  -1        2.76        2.15      0.78 o 
  -2   5  -2       50.37       51.77      2.05 o 
   2  -5   3       42.00       34.37      1.88 o 
   2  -5   4       68.13       47.36      2.35 o 
   2  -5   4      419.55      395.20      6.37 o 
   2  -5   5      260.57      307.75      5.97 o 
   2  -5   6      994.51     1147.20     11.68 o 
   2  -5   7      244.26      251.91      5.97 o 
   2  -5   8      195.27      206.77      6.16 o 
  -2   5  -9      559.21      634.84     10.66 o 
  -2   5 -10      240.53      215.72      6.09 o 
   2  -5  11       72.75       71.29      4.47 o 
   2  -5  12       12.78       11.08      1.04 o 
  -2   4  12      197.13      229.50     52.44 o 
   2  -4 -11       54.67       45.14      3.22 o 
   2  -4 -11      165.77      189.87     10.55 o 
  -2   4  10      112.12      145.56      4.91 o 
  -2   4   9        0.10       -0.83      1.99 o 
   2  -4  -8       53.72       53.98      5.12 o 
   2  -4  -7      100.70      123.11      4.53 o 
   2  -4  -6      414.71      475.51      8.45 o 
  -2   4   5      638.06      994.14     10.56 o 
   2  -4  -4      300.82      292.05      5.53 o 
   2  -4  -3     1451.89     1391.50     11.35 o 
  -2   4   2     2598.44     2774.34     33.35 o 
   2  -4  -1      890.85      830.89      6.25 o 
  -2   4   0     1353.47     1288.33     11.97 o 
   2  -4   1       25.84       17.75      1.18 o 
   2  -4   1      142.65      136.32     35.41 o 
  -2   4  -2      765.55      721.45      6.77 o 
   2  -4   3       50.68       58.17      1.99 o 
  -2   4  -4       13.89       14.64      1.09 o 
   2  -4   5        0.03        0.36      0.76 o 
  -2   4  -6       14.11        9.69      2.49 o 
  -2   4  -6       21.70       22.50      1.51 o 
   2  -4   7      123.77      119.94      3.50 o 
  -2   4  -8      415.32      497.91     17.55 o 
  -2   4  -9      860.79      874.85     11.24 o 
   2  -4  10        6.18       12.29      1.82 o 
   2  -4  11      153.97      154.12      4.80 o 
   2  -4  12      223.09      226.63      4.30 o 
   2  -3 -12      187.12      176.80      5.18 o 
  -2   3  12      188.01      247.43      5.42 o 
  -2   3  11      390.08      341.51     12.14 o 
  -2   3  10      311.58      411.16      8.53 o 
   2  -3  -9      217.68      191.12      6.95 o 
  -2   3   9      363.10      320.47      7.64 o 
  -2   3   8      244.48      274.90      6.37 o 
  -2   3   7       64.01       68.08      3.15 o 
   2  -3  -6      410.73      334.68      5.03 o 
   2  -3  -5      128.96      158.83      3.99 o 
   2  -3  -4       70.77       85.12      2.51 o 
   2  -3  -3      711.76      709.79      5.08 o 
   2  -3  -2      355.76      382.36     26.04 o 
  -2   3   1     1337.37     1332.27     21.05 o 
  -2   3   0     2357.18     2298.19      8.96 o 
   2  -3   0     4246.07     4573.78     12.24 o 
  -2   3  -1     3696.66     3512.57     20.24 o 
   2  -3   2      270.20      236.92      3.47 o 
  -2   3  -3      881.76      877.65      7.09 o 
  -2   3  -4     1016.73      950.92      6.41 o 
   2  -3   5      258.40      217.82      3.51 o 
   2  -3   6      276.18      261.40      4.07 o 
   2  -3   7       12.97       12.55      1.46 o 
  -2   3  -8       70.03       90.17      4.31 o 
   2  -3   8      242.17      240.38      5.36 o 
  -2   3  -9      197.40      196.48      6.04 o 
  -2   3 -10      146.84      163.03      5.39 o 
   2  -3  11       33.34       38.58      2.45 o 
   2  -3  12      136.06      140.47      3.59 o 
   2  -3  13       86.65       84.56      2.15 o 
   2  -2 -13       50.66       43.66      2.26 o 
   2  -2 -12      248.99      226.26      6.23 o 
  -2   2  12      257.10      330.57      5.28 o 
   2  -2 -11      267.50      275.21     74.39 o 
   2  -2 -10      126.38      126.52      5.43 o 
  -2   2  10      210.81      235.91     14.69 o 
  -2   2   9      749.03      905.73     12.61 o 
   2  -2  -8     1160.65     1156.27     14.91 o 
   2  -2  -7      235.67      260.86      4.95 o 
  -2   2   6      534.96      509.65      6.28 o 
  -2   2   5      319.91      303.74      5.15 o 
   2  -2  -4      652.73      767.69     20.74 o 
  -2   2   3        7.59        8.16      0.61 o 
   2  -2  -2      124.80      171.10      2.75 o 
  -2   2   1      824.00      973.76      5.88 o 
   2  -2   0     1787.04     1683.19      7.36 o 
   2  -2   1     2176.40     2103.86     10.23 o 
  -2   2  -2      313.99      339.27      5.37 o 
   2  -2   2      353.67      360.15      3.92 o 
   2  -2   3     2427.78     2194.04      8.52 o 
  -2   2  -4      353.59      286.26      6.93 o 
   2  -2   5      650.75      527.70     13.09 o 
   2  -2   6      539.83      598.36      8.46 o 
  -2   2  -7      765.90      806.24     10.52 o 
  -2   2  -7      859.86      788.54      7.96 o 
  -2   2  -8      237.26      253.74      6.22 o 
  -2   2  -9       73.40       67.50      3.52 o 
  -2   2 -10        0.19       15.03      2.30 o 
   2  -2  10      323.47      201.62     20.28 o 
   2  -2  11       33.85       28.19      2.11 o 
  -2   2 -12      102.82      117.36      3.72 o 
   2  -2  13      100.32       98.57      1.96 o 
   2  -1 -13       15.10       14.27      1.84 o 
  -2   1  13      169.75      113.16      2.51 o 
   2  -1 -12        9.42       13.34      1.64 o 
  -2   1  11       11.75       19.98      2.19 o 
   2  -1 -11       19.61       18.43      1.80 o 
  -2   1  10      498.69      560.22     52.56 o 
   2  -1 -10      831.83      778.18     11.30 o 
   2  -1  -9      570.35      608.95     32.04 o 
  -2   1   8      190.72      263.68      4.69 o 
  -2   1   8      804.12      831.82      9.66 o 
   2  -1  -7      881.23      829.06      9.34 o 
  -2   1   6     1604.34     1531.27     38.03 o 
  -2   1   5     4239.30     5042.99     25.90 o 
  -2   1   4      327.87      277.84      4.84 o 
  -2   1   3      567.93      584.38      5.00 o 
   2  -1  -2     1402.10     1965.25      8.78 o 
   2  -1  -1      328.36      337.60      3.00 o 
   2  -1   0       19.06       18.28      0.82 o 
   2  -1   1      541.51      604.92     26.95 o 
   2  -1   2      187.04      174.87      2.67 o 
   2  -1   3      905.78      884.04      5.08 o 
  -2   1  -4     3328.95     3262.60     15.76 o 
   2  -1   4     3499.02     3764.13    452.27 o 
   2  -1   5        2.42        2.61      0.65 o 
  -2   1  -6      513.84      515.76      7.78 o 
  -2   1  -7      394.77      379.66      7.19 o 
  -2   1  -8      713.11      727.12     10.91 o 
  -2   1  -9      427.05      475.62      9.30 o 
   2  -1   9     1105.97      986.81     67.74 o 
  -2   1 -10      221.56      222.94      6.02 o 
   2  -1  11       81.15       89.36      3.32 o 
   2  -1  12       18.19       18.94      2.27 o 
   2   0 -13      228.47      208.66      5.04 o 
  -2   0  12      289.81      339.26     13.41 o 
  -2   0  11       21.38       26.03      2.54 o 
  -2   0  11       35.66       40.72      5.11 o 
  -2   0  10      211.82      205.96      7.81 o 
   2   0  -9       59.95       68.60      3.74 o 
   2   0  -9       92.63       86.54      3.23 o 
   2   0  -8       12.54       18.70      1.64 o 
   2   0  -8      709.33      704.60      8.17 o 
  -2   0   7      719.12      602.84      7.31 o 
  -2   0   6       32.58       28.47      1.18 o 
   2   0  -6       47.65       43.07      1.80 o 
  -2   0   5     3304.09     4060.62     19.48 o 
  -2   0   4     1992.76     2383.50      8.47 o 
  -2   0   3     2291.53     2638.06      9.35 o 
   2   0  -2     4109.41     4219.98      9.20 o 
   2   0  -1     1510.28     1612.36      5.73 o 
   2   0   0     3933.77     4401.52     97.14 o 
   2   0   1      165.03      166.52      2.11 o 
  -2   0  -2     1060.99      956.93     15.45 o 
  -2   0  -3     1395.10     1321.23      8.51 o 
   2   0   4     1217.37     1273.98     11.35 o 
   2   0   5       89.68       86.62      2.99 o 
  -2   0  -6       75.27       78.58      3.43 o 
  -2   0  -6      906.29      899.19      8.71 o 
   2   0   7      484.51      479.87      8.14 o 
  -2   0  -8      260.82      242.35      6.27 o 
  -2   0  -9      605.89      684.96     11.70 o 
   2   0   9      647.65      729.16     42.17 o 
   2   0  10      153.32      175.68      5.96 o 
  -2   0 -11      279.71      302.61      6.37 o 
   2   0  11      511.26      478.84      7.65 o 
  -2   0 -12      231.55      253.35      4.72 o 
  -2  -1  14      334.36      434.86      4.90 o 
   2   1 -13      176.80      178.59     44.45 o 
  -2  -1  12      775.22      724.69    120.15 o 
   2   1 -11      106.17      116.89      3.97 o 
   2   1 -10       90.51       91.01      3.62 o 
  -2  -1  10      300.95      307.42      5.96 o 
   2   1  -9     1681.16     1439.00     28.94 o 
  -2  -1   9     1724.59     1207.14    714.78 o 
  -2  -1   8      164.83      210.85      8.04 o 
   2   1  -7      165.55      153.44      3.58 o 
  -2  -1   6        0.72        1.91      0.66 o 
  -2  -1   5      413.89      386.03      4.22 o 
  -2  -1   4       63.00       76.80      1.72 o 
  -2  -1   4      108.82      100.85      2.01 o 
   2   1  -3     2194.46     1946.97     33.44 o 
   2   1  -2      297.26      344.03      3.78 o 
  -2  -1   1      715.14      736.64     28.15 o 
   2   1   1     3970.42     4618.96     30.58 o 
   2   1   2     4142.47     3916.76     13.57 o 
  -2  -1  -3       15.23       16.00      0.87 o 
  -2  -1  -4      997.12      875.20      9.27 o 
   2   1   5      951.10      842.24      9.85 o 
   2   1   6       73.41       67.95      2.51 o 
  -2  -1  -7        2.03        3.08      1.32 o 
  -2  -1  -8        4.49        7.52      2.35 o 
   2   1   8        4.68        3.51      2.18 o 
  -2  -1  -9      465.69      478.31     10.04 o 
   2   1  10       87.88       96.40      4.11 o 
   2   1  11      176.67      192.19      4.65 o 
  -2  -1 -12       28.34       26.65      2.02 o 
  -2  -2  14       26.11       35.28      1.56 o 
  -2  -2  13      129.73      125.85      3.68 o 
  -2  -2  12      279.39      304.66     30.20 o 
   2   2 -11      628.66      622.36      8.28 o 
  -2  -2  10       73.52       78.45      3.78 o 
   2   2 -10      445.65      532.21     20.57 o 
   2   2  -9      961.26      828.86     18.52 o 
   2   2  -8      491.23      560.72     27.23 o 
   2   2  -8     1017.81      959.79      9.60 o 
   2   2  -7     1297.47     1144.79      9.44 o 
   2   2  -6      694.73      779.86      7.12 o 
   2   2  -5      129.65      149.25      5.21 o 
  -2  -2   5      156.26      174.84      2.90 o 
  -2  -2   4       21.56       27.89      1.10 o 
   2   2  -3       49.95       54.56      1.46 o 
   2   2  -2       59.39       75.94      1.69 o 
  -2  -2   2      269.15      266.45      2.62 o 
   2   2  -1     2953.85     3615.67     34.68 o 
   2   2   0     4316.87     4800.38    119.46 o 
   2   2   1      930.64      967.74     24.08 o 
   2   2   2     2235.92     2178.44     71.09 o 
  -2  -2  -3     1724.83     1662.87    135.30 o 
  -2  -2  -4     1256.20     1148.29      7.78 o 
   2   2   5       83.31       95.24      3.69 o 
   2   2   6      137.35      129.86      3.83 o 
  -2  -2  -7     1734.69     1740.44     19.89 o 
  -2  -2  -8      354.10      369.75      8.98 o 
   2   2   9        3.87        2.94      1.99 o 
  -2  -2 -10        2.33        4.04      2.16 o 
   2   2  10      325.92      215.53      5.13 o 
   2   2  11        0.03        0.71      1.43 o 
  -2  -3  14        3.02        3.71      0.89 o 
  -2  -3  13       64.66       76.08      2.83 o 
  -2  -3  12      121.95      133.75     10.54 o 
  -2  -3  11      203.36      197.11      9.35 o 
  -2  -3  10        5.51        7.52      1.53 o 
   2   3  -9      210.58      179.21      5.14 o 
  -2  -3   8     1536.62     1565.09    295.95 o 
   2   3  -8     1817.28     1581.37    904.45 o 
  -2  -3   7      412.49      471.16      6.02 o 
   2   3  -6      258.64      246.77      3.96 o 
   2   3  -5      633.87      684.47      6.12 o 
  -2  -3   5     2828.80     3141.78     12.60 o 
  -2  -3   4      560.75      615.72      5.39 o 
  -2  -3   3      405.25      434.57      4.38 o 
  -2  -3   2        4.47        6.65      0.67 o 
  -2  -3   1      302.07      365.50      3.09 o 
   2   3   0      649.11      765.07      6.04 o 
   2   3   1      558.46      757.51      7.98 o 
   2   3   2       26.65       27.22      1.45 o 
  -2  -3  -3      811.96      757.94      6.73 o 
  -2  -3  -4       80.57       64.92      5.29 o 
  -2  -3  -5      530.68      484.45     34.04 o 
   2   3   6     1229.16     1385.37     14.31 o 
  -2  -3  -7       15.63       13.22      2.63 o 
  -2  -3  -8        7.54        8.25      1.99 o 
  -2  -3  -9      401.24      419.40      9.77 o 
   2   3   9      483.49      493.02     10.06 o 
  -2  -3 -10      246.59      249.82      7.58 o 
  -2  -3 -11       74.80       71.35      3.00 o 
  -2  -4  13      164.51      194.90      4.10 o 
  -2  -4  12       96.86       95.52     37.73 o 
  -2  -4  11       23.05       18.34      1.72 o 
  -2  -4  10        0.49        1.50      1.43 o 
  -2  -4   9      139.13      113.56      5.17 o 
  -2  -4   8       17.26       19.40      1.75 o 
  -2  -4   7      383.35      335.02      5.28 o 
   2   4  -6     1211.96     1453.63    140.58 o 
   2   4  -6     1388.61     1443.31    128.88 o 
   2   4  -5      459.16      455.63      5.64 o 
   2   4  -4      517.16      505.77      5.41 o 
  -2  -4   3       87.19       74.35      1.90 o 
  -2  -4   2     3161.86     3208.03     39.35 o 
   2   4  -1        1.98        6.23      0.71 o 
  -2  -4   0       41.50       45.73      1.88 o 
   2   4   1       11.62       15.14      1.08 o 
   2   4   2      264.05      310.19     11.44 o 
  -2  -4  -3       22.20       25.01      1.70 o 
  -2  -4  -4       29.70       35.17      2.01 o 
   2   4   5      316.50      337.36      8.32 o 
  -2  -4  -6        6.36        4.50      1.99 o 
   2   4   7      667.56      624.87     11.91 o 
  -2  -4  -8      429.55      371.66      8.41 o 
   2   4   9      122.50      126.09      4.95 o 
  -2  -4 -10       11.15       14.18      1.72 o 
  -2  -5  13      132.29      141.75      3.06 o 
  -2  -5  12       61.42       69.98     12.31 o 
  -2  -5  11      743.34      734.86    173.06 o 
  -2  -5  10      369.52      396.82     30.30 o 
  -2  -5   9        0.78        0.57      1.63 o 
  -2  -5   8        4.17        4.60      1.81 o 
  -2  -5   7      177.73      261.85      8.65 o 
  -2  -5   6      107.40       91.87      2.66 o 
  -2  -5   5       13.63       12.50      1.09 o 
   2   5  -4      526.05      464.69     15.29 o 
   2   5  -4      571.57      623.55     52.55 o 
   2   5  -3      470.03      474.27      7.04 o 
   2   5  -2     2519.44     2702.21     15.71 o 
   2   5  -1      411.14      397.19      6.07 o 
  -2  -5   0        4.42        1.85      0.86 o 
  -2  -5  -1      979.72      762.32     16.65 o 
   2   5   1     1009.31     1286.94      9.66 o 
  -2  -5  -2      202.17      237.68      5.04 o 
  -2  -5  -3      194.85      134.94      5.19 o 
   2   5   4     1482.37     1349.96     15.13 o 
  -2  -5  -5        9.37        9.69      1.95 o 
  -2  -5  -6        1.56        1.22      1.95 o 
  -2  -5  -7      435.39      432.07     10.32 o 
   2   5   8       19.39       15.45      2.28 o 
  -2  -5  -9        5.73        5.37      1.53 o 
  -2  -5 -10      155.32      156.81      3.65 o 
  -2  -6  12       93.76       88.71      9.58 o 
  -2  -6  11      422.13      406.70     33.24 o 
  -2  -6  10      155.87      190.22     11.84 o 
  -2  -6   9      470.53      562.31      8.47 o 
  -2  -6   8      429.57      480.11     10.72 o 
   2   6  -7       77.42       81.33      3.94 o 
  -2  -6   6      248.55      289.33      5.85 o 
   2   6  -5       30.48       38.18      2.24 o 
   2   6  -4       39.40       54.29      2.52 o 
   2   6  -3       25.98       31.47      2.11 o 
   2   6  -2      558.36      730.30     10.08 o 
   2   6  -2      733.08      742.99      9.75 o 
   2   6  -1      153.00      165.77      4.10 o 
  -2  -6   0      393.57      465.76      9.14 o 
  -2  -6  -1      183.48      141.88      5.41 o 
  -2  -6  -2      191.22      144.59      5.72 o 
  -2  -6  -3      738.06      591.25     11.41 o 
   2   6   3      953.66     1075.58     12.54 o 
   2   6   4      104.82       76.96      4.66 o 
  -2  -6  -5      325.08      259.82      9.42 o 
  -2  -6  -6      166.13      161.91      5.09 o 
   2   6   7       17.36       17.94      2.36 o 
  -2  -6  -8        0.34       -0.28      1.44 o 
   2   6   9      122.49      154.17     32.26 o 
  -2  -7  11      134.16      119.56      3.39 o 
  -2  -7  10      184.84      185.45     53.21 o 
  -2  -7   9      182.21      192.41      4.72 o 
   2   7  -8       95.69      102.26      3.90 o 
  -2  -7   7       31.75       39.31      2.99 o 
  -2  -7   6     1054.42     1288.90     17.93 o 
   2   7  -5      282.99      347.24      7.48 o 
   2   7  -4      147.96      197.24      5.77 o 
  -2  -7   3      150.44      154.65      5.24 o 
   2   7  -2        0.19        0.51      1.56 o 
  -2  -7   1        5.45        5.01      2.08 o 
  -2  -7   0       12.58       11.74      1.87 o 
   2   7   0      359.15      342.97     26.27 o 
  -2  -7  -1        9.73        7.92      2.25 o 
  -2  -7  -2        2.32        1.26      1.87 o 
  -2  -7  -3      491.23      386.51     10.50 o 
  -2  -7  -4       93.81       72.92      4.24 o 
  -2  -7  -5      139.51      134.91      5.25 o 
  -2  -7  -5      318.09      282.06     12.71 o 
  -2  -7  -6       43.14       38.29      4.64 o 
   2   7   7       54.51       62.21     14.03 o 
   2   7   8      177.48      177.66     10.47 o 
  -2  -8  11        5.73        4.04      1.11 o 
  -2  -8  10       50.69       92.90      3.01 o 
  -2  -8   9       78.61       71.88      6.49 o 
  -2  -8   8       64.92       68.17      4.26 o 
   2   8  -7       49.55       39.31      2.77 o 
  -2  -8   6       40.27       44.40      3.20 o 
   2   8  -5      365.08      398.77      7.96 o 
  -2  -8   4      253.80      249.02      5.68 o 
  -2  -8   3      283.09      309.13      6.20 o 
   2   8  -2      143.41      160.81      4.45 o 
  -2  -8   1        7.77        7.06      2.22 o 
  -2  -8   1        8.27        6.88      2.12 o 
   2   8   0       28.38       23.78      2.23 o 
   2   8   1       19.73       13.61      1.93 o 
   2   8   2       72.30       54.62      3.16 o 
   2   8   3        0.74        1.44      1.71 o 
  -2  -8  -4       53.92       47.65     20.75 o 
   2   8   5       19.10       22.28      3.06 o 
  -2  -8  -6       21.05       23.67      5.55 o 
  -2  -9   9       24.19       22.87      1.35 o 
  -2  -9   8       67.28       91.10      2.98 o 
  -2  -9   7        4.68        4.14      1.09 o 
  -2  -9   6       29.00       27.74      3.38 o 
   2   9  -5      134.19      126.30      3.64 o 
   2   9  -4        4.79        5.47      1.34 o 
   2   9  -3      192.91      173.20      6.69 o 
   2   9  -2      197.22      175.56      5.41 o 
  -2  -9   1       48.45       40.27      2.65 o 
  -2  -9   0       71.46       57.42      3.13 o 
  -2  -9  -1      131.68      125.19     24.01 o 
  -2  -9  -1      180.16      181.96     12.35 o 
  -2  -9  -2        3.04        4.18      1.55 o 
   2   9   3       10.64       15.15      1.68 o 
   2   9   4       12.05        9.35      1.27 o 
  -2  -9  -5       36.90       38.26      2.42 o 
  -2 -10   8       15.98       15.33      1.01 o 
  -2 -10   7       65.62       64.90      2.08 o 
  -2 -10   6       19.38       25.62      1.65 o 
  -2 -10   5        0.00       -0.76      0.76 o 
  -2 -10   4        3.93        5.20      1.16 o 
   2  10  -3      148.89      146.26      6.30 o 
  -2 -10   2       53.70       54.55      3.06 o 
  -2 -10   1       47.80       45.13      2.10 o 
  -2 -10   0       69.93       74.90      2.49 o 
  -2 -10  -1       22.09       25.01      1.65 o 
   2  10   2       28.48       26.49      1.44 o 
  -2 -10  -3       26.84       25.59      1.45 o 
  -2 -11   5       18.16       17.88      0.93 o 
  -2 -11   4       69.79       53.30      4.05 o 
   2  11  -3        2.30        2.33      0.87 o 
   2  11  -2        0.30        0.63      1.72 o 
   2  11  -1       11.42        8.87      1.08 o 
   3 -11  -2      302.73      459.64      6.25 o 
  -3  11   1       84.60       81.00      4.55 o 
   3 -11   0        4.60        3.49      1.31 o 
  -3  11  -1       17.29       14.90      1.52 o 
   3 -11   2       38.14       37.24     15.29 o 
   3 -11   3       22.63       16.74      6.63 o 
  -3  11  -4       10.34       10.90      2.18 o 
  -3  11  -5       37.76       26.94      8.33 o 
   3 -11   6       21.74       11.62      1.01 o 
  -3  10   5      143.48      134.79     56.12 o 
   3 -10  -4       51.14       56.69     28.49 o 
   3 -10  -3        8.92        6.12      2.52 o 
  -3  10   3       58.92       49.48     14.83 o 
  -3  10   2      120.29      131.76      8.76 o 
   3 -10  -1      202.61      240.82      5.78 o 
   3 -10   0       90.26      103.16     10.54 o 
  -3  10  -1      183.88      227.34     10.93 o 
  -3  10  -2       53.12       69.66      3.20 o 
   3 -10   3       95.48      124.41     65.69 o 
  -3  10  -4        0.02        0.86      1.67 o 
   3 -10   6       26.44       20.56      1.92 o 
   3 -10   7      119.20       88.34     18.18 o 
   3 -10   8       48.06       32.83      1.67 o 
  -3   9   7        2.01        3.44      1.21 o 
  -3   9   6       17.03       18.13      7.40 o 
  -3   9   5        6.99        9.30      1.96 o 
  -3   9   4       21.21       18.14      3.02 o 
  -3   9   3      387.48      442.99     13.28 o 
  -3   9   2      645.32      770.38     24.79 o 
   3  -9  -1      101.85       94.88      5.82 o 
  -3   9   1      166.19      175.75      6.30 o 
   3  -9   0      152.28      190.38      5.54 o 
   3  -9   1       96.36      131.38      5.19 o 
  -3   9  -2      128.24      174.97      6.22 o 
  -3   9  -3      220.63      195.01     21.57 o 
  -3   9  -4       33.64       25.52      2.52 o 
  -3   9  -5      176.72      125.54     42.38 o 
   3  -9   6      287.84      225.01     38.64 o 
   3  -9   7       52.97       36.54      2.48 o 
   3  -9   8       26.81       37.05      2.36 o 
   3  -9   9        4.32        5.27      1.09 o 
   3  -8  -8       81.76       88.26     28.13 o 
   3  -8  -7      102.15      116.64     22.53 o 
  -3   8   6       70.50       76.11     27.89 o 
   3  -8  -5       17.56       19.99     12.92 o 
   3  -8  -4       72.22       78.44      3.86 o 
  -3   8   3       31.36       46.93      5.45 o 
   3  -8  -2       37.54       43.80      3.68 o 
  -3   8   1        6.44        6.71      2.17 o 
  -3   8   0      185.58      236.41      6.29 o 
   3  -8   1      205.43      186.43      6.40 o 
  -3   8  -1      252.60      317.09     17.09 o 
  -3   8  -2      222.93      171.67      7.35 o 
  -3   8  -3       56.08       37.46      2.77 o 
  -3   8  -4      249.69      263.10      5.32 o 
  -3   8  -5       89.40       79.11      5.86 o 
   3  -8   6      288.60      248.27     23.69 o 
  -3   8  -7       91.73       80.88      5.58 o 
   3  -8   8       92.39       67.30      3.23 o 
   3  -8   9        2.46        1.43      1.18 o 
   3  -8  10       63.95       81.85      2.59 o 
  -3   7   9      178.88      230.42      4.55 o 
   3  -7  -8      130.52       98.85      4.10 o 
  -3   7   7      194.81      147.36      5.68 o 
   3  -7  -6      324.34      221.95     19.59 o 
  -3   7   5      218.37      231.82      6.33 o 
   3  -7  -5      303.71      338.14      8.05 o 
   3  -7  -4      604.48      657.79     25.35 o 
  -3   7   3       33.16       36.30      2.67 o 
   3  -7  -2       65.43       52.91      3.62 o 
   3  -7  -1        0.47        2.35      2.10 o 
  -3   7   0        0.12        0.82      2.02 o 
  -3   7   0      235.80      195.83      5.42 o 
  -3   7  -1        2.11        1.99      1.76 o 
  -3   7  -2       22.70       23.33      1.70 o 
   3  -7   3      159.46      145.82      6.19 o 
   3  -7   3      188.80      232.55      5.97 o 
  -3   7  -4      188.50      152.08      5.50 o 
  -3   7  -5     1459.98     1235.45     17.06 o 
   3  -7   6      122.17      108.89     20.30 o 
   3  -7   7      175.41      136.51      7.55 o 
  -3   7  -8       88.56       67.97      3.59 o 
   3  -7   9      368.36      434.85      7.70 o 
   3  -7  10      107.73       83.34      3.13 o 
   3  -6 -10        4.40        2.49      1.53 o 
   3  -6  -9      190.20      160.84     22.89 o 
   3  -6  -8      260.54      307.97      7.00 o 
   3  -6  -7      117.08      153.28      5.11 o 
  -3   6   6      212.21      285.73     18.38 o 
   3  -6  -5      110.38       87.28      4.83 o 
  -3   6   4      986.60      976.08     16.92 o 
  -3   6   3     1226.10     1079.29     13.38 o 
  -3   6   3     1697.11     1829.73     75.49 o 
  -3   6   2      589.06      525.80      8.34 o 
   3  -6  -1      460.17      448.88      7.45 o 
  -3   6   0      190.20      147.22      4.63 o 
  -3   6  -1      122.36      122.01      3.23 o 
  -3   6  -2      261.54      235.93     28.18 o 
  -3   6  -2      634.55      725.76      8.61 o 
  -3   6  -3        0.71        1.08      1.10 o 
  -3   6  -4       31.49       23.36      2.14 o 
  -3   6  -5      729.71      552.15     33.96 o 
   3  -6   6      170.62      168.46      7.73 o 
  -3   6  -7      136.99      117.25      4.85 o 
   3  -6   8      252.87      204.30      6.04 o 
  -3   6  -9       33.87       27.97      2.13 o 
   3  -6  10      174.46      145.58      9.57 o 
   3  -6  11      430.97      424.01     82.77 o 
   3  -5 -11      179.07      152.04      4.18 o 
  -3   5  10      306.38      338.57      7.21 o 
  -3   5   9       56.01       42.62      3.41 o 
   3  -5  -8      104.01       81.93      4.76 o 
   3  -5  -7      334.30      490.73     11.10 o 
   3  -5  -6        0.05        0.45      2.55 o 
  -3   5   5        0.36        0.42      2.18 o 
  -3   5   4      735.28      767.41     10.98 o 
  -3   5   3      425.74      432.41     20.33 o 
   3  -5  -2      330.26      277.50      6.01 o 
   3  -5  -1      662.20      626.06      6.81 o 
   3  -5  -1      712.95      789.43     57.12 o 
   3  -5   0     1610.34     1721.99     11.72 o 
  -3   5  -1     1444.79     1246.12     36.43 o 
  -3   5  -2      456.78      406.88     10.98 o 
  -3   5  -3      760.07      796.18      7.96 o 
  -3   5  -4      950.29      793.52     57.95 o 
   3  -5   4      966.73      988.45     56.98 o 
  -3   5  -5       38.81       44.06      2.27 o 
   3  -5   6      165.95      166.00      4.28 o 
   3  -5   7      250.92      258.26      6.25 o 
   3  -5   8        7.10        7.74      1.83 o 
  -3   5  -9       98.58      112.81      4.54 o 
   3  -5  10      727.88      726.90    121.18 o 
   3  -5  11       44.30       42.40      1.97 o 
   3  -5  12       73.03       66.66      1.86 o 
   3  -4 -12      105.50       94.90      3.44 o 
   3  -4 -11      166.31      138.97      4.60 o 
   3  -4 -11      202.83      246.11      5.56 o 
  -3   4  10      388.72      334.50      8.67 o 
   3  -4  -9       69.20      124.89      4.92 o 
   3  -4  -8      993.19      993.34     13.22 o 
  -3   4   7      375.31      320.37      6.12 o 
  -3   4   6      111.77      104.81      4.48 o 
  -3   4   5      401.40      387.87      7.54 o 
   3  -4  -4      179.21      171.12      8.76 o 
   3  -4  -3       16.87       23.96      1.58 o 
   3  -4  -2      269.61      228.97      4.58 o 
  -3   4   1      921.04      872.55      8.82 o 
   3  -4   0      821.06     1038.45     77.63 o 
  -3   4  -1     1624.98     1804.44     21.75 o 
   3  -4   1     1626.30     1838.59     91.59 o 
  -3   4  -2     1688.14     1877.55     10.49 o 
   3  -4   3     1208.21     1108.52      9.55 o 
   3  -4   4      689.87      440.87     10.40 o 
   3  -4   5      281.31      187.14      4.90 o 
   3  -4   6     1063.10      689.12     28.44 o 
   3  -4   6     1229.04     1155.44     16.33 o 
   3  -4   7      252.58      219.55      6.44 o 
  -3   4  -8       26.77       28.28      2.79 o 
   3  -4   9      195.08      201.72      7.08 o 
  -3   4 -10        5.85        2.19      1.74 o 
   3  -4  11        1.58        1.61      0.98 o 
   3  -4  12      183.42      188.48      3.51 o 
   3  -3 -12        1.33        3.18      1.52 o 
  -3   3  11      262.81      236.97      6.72 o 
   3  -3 -10      329.36      255.03      9.34 o 
   3  -3  -9       84.22       94.36      4.74 o 
   3  -3  -9      265.61      238.79      6.62 o 
   3  -3  -8      226.52      186.93      5.38 o 
  -3   3   7     1181.95     1153.80     10.81 o 
   3  -3  -6     1041.51      970.61      8.45 o 
   3  -3  -5      776.54      764.00      9.51 o 
  -3   3   4      493.91      493.79     16.42 o 
   3  -3  -3      505.80      473.47      6.29 o 
  -3   3   2      182.98      170.74      5.95 o 
   3  -3  -1      119.37      131.90      2.94 o 
   3  -3   0      593.93      727.01      7.55 o 
   3  -3   1      168.92      146.52      3.57 o 
   3  -3   2      258.76      199.28      4.23 o 
   3  -3   3      128.36      113.06      2.43 o 
   3  -3   4      426.27      410.51      4.82 o 
  -3   3  -5     1511.96     1466.69     26.70 o 
  -3   3  -6      218.52      187.67      5.04 o 
  -3   3  -7      291.66      317.71      7.05 o 
  -3   3  -8      494.18      565.76     10.24 o 
   3  -3   8      623.93      679.70     50.24 o 
   3  -3   9      585.17      653.49     10.85 o 
  -3   3 -10       72.69       85.83      4.18 o 
   3  -3  11       58.25       71.16      4.08 o 
   3  -3  12       75.52       66.31      2.27 o 
   3  -2 -13      228.56      213.67     15.49 o 
   3  -2 -12       12.14       15.65      2.02 o 
  -3   2  11       25.40       26.68      2.78 o 
   3  -2 -10       20.41       16.98      9.30 o 
  -3   2  10       22.97       24.89      2.64 o 
   3  -2  -9       49.96       47.13      2.95 o 
  -3   2   8      151.91      131.23      4.40 o 
   3  -2  -7     1089.74     1057.87     26.82 o 
   3  -2  -6       87.58       60.76      2.40 o 
   3  -2  -5      929.75      839.96      8.57 o 
   3  -2  -4     3436.99     3522.12     73.89 o 
   3  -2  -3     1124.88     1171.83      6.39 o 
  -3   2   2      364.32      363.51      5.21 o 
   3  -2  -1     1353.15     1545.80      8.21 o 
  -3   2   0      168.90      139.42      2.94 o 
   3  -2   1      736.44      836.87      5.64 o 
  -3   2  -2        7.04       15.76      1.30 o 
   3  -2   2      584.06      478.04      4.85 o 
   3  -2   3      106.62      105.88      2.24 o 
   3  -2   4       34.46       21.11      1.81 o 
   3  -2   5      486.62      497.31      5.52 o 
  -3   2  -6      255.40      283.01      6.86 o 
  -3   2  -7      250.26      305.48      6.78 o 
   3  -2   8      617.16      606.45     10.78 o 
   3  -2   9       11.86       18.28      2.14 o 
   3  -2  10      325.35      366.85      8.24 o 
  -3   2 -11      249.50      271.81     29.60 o 
   3  -2  12      186.39      190.17     14.40 o 
   3  -1 -13      231.50      196.19      4.47 o 
  -3   1  13      241.59      315.42      4.38 o 
   3  -1 -12      474.89      398.75     16.26 o 
  -3   1  11      443.30      556.15      8.90 o 
  -3   1  10       74.30      102.27      4.52 o 
   3  -1 -10      170.10      173.50      9.51 o 
  -3   1   9       37.39       37.59      3.42 o 
  -3   1   8      169.75      216.64      5.07 o 
   3  -1  -8      358.55      367.06      7.04 o 
   3  -1  -7        9.06        7.87      1.20 o 
   3  -1  -6      117.04      125.99      3.83 o 
  -3   1   5      127.44      188.36      3.80 o 
  -3   1   4     1382.59     1347.91     14.99 o 
   3  -1  -3      414.33      412.01      4.04 o 
   3  -1  -2     5054.02     5494.76     14.87 o 
   3  -1  -1     1241.87     1234.69      7.20 o 
   3  -1   0     1341.01     1437.46     30.58 o 
   3  -1   1      677.58      820.20     13.50 o 
   3  -1   2      676.38      571.92      6.64 o 
  -3   1  -3     1049.19      823.74     10.40 o 
  -3   1  -4      621.19      575.40      5.63 o 
   3  -1   4      792.65      799.89      9.79 o 
  -3   1  -5       12.42       12.40      1.25 o 
   3  -1   6       42.99       52.63      2.67 o 
  -3   1  -7       24.07       22.58      2.05 o 
   3  -1   8      260.71      243.03      5.90 o 
  -3   1  -9       74.40       76.41      3.31 o 
  -3   1 -10       41.13       50.32      2.82 o 
   3  -1  11       81.14       89.19      3.96 o 
   3  -1  12      345.38      357.52     10.72 o 
  -3   0  13      266.98      322.24      5.12 o 
   3   0 -12      263.22      275.23     59.68 o 
  -3   0  11      296.15      355.86      7.98 o 
   3   0 -11      427.10      470.25     42.87 o 
  -3   0  10      386.63      456.61      8.38 o 
  -3   0   9      986.57     1265.77     23.37 o 
   3   0  -9     2512.44     2834.45     19.70 o 
   3   0  -8      115.80      139.48     12.21 o 
   3   0  -8      160.56      161.33      4.21 o 
  -3   0   7       85.52       97.48      3.21 o 
  -3   0   6      230.16      238.22      6.06 o 
  -3   0   6      593.90      704.49     18.22 o 
   3   0  -5      777.55     1004.76      9.71 o 
  -3   0   4        1.34        1.11      0.56 o 
   3   0  -3     1267.31     1278.45      8.88 o 
   3   0  -2       17.06       21.14      1.05 o 
  -3   0   1     1014.58     1007.88      7.30 o 
  -3   0   0     2170.35     2388.74     29.12 o 
   3   0   1      433.42      387.02      4.11 o 
   3   0   2     1122.49     1038.94      7.98 o 
   3   0   3      735.73      645.57      7.35 o 
  -3   0  -4      840.69      812.57      9.49 o 
  -3   0  -5      461.39      408.35      5.38 o 
   3   0   6      446.47      445.70      7.74 o 
   3   0   7      188.29      197.75      5.38 o 
  -3   0  -8       52.68       50.97      3.01 o 
  -3   0  -9        2.14        4.15      1.86 o 
  -3   0 -10       15.51       16.69      2.05 o 
  -3   0 -11      100.41      118.47      4.34 o 
  -3   0 -12        9.49        7.78      1.61 o 
  -3  -1  13       46.49       60.98      2.47 o 
  -3  -1  12       28.80       24.79      2.65 o 
  -3  -1  11      482.80      524.02     67.56 o 
   3   1 -10      686.92      799.92     11.13 o 
  -3  -1   9      147.92      202.74      6.13 o 
  -3  -1   9      679.65      775.63     20.36 o 
   3   1  -8      645.11      830.12     66.57 o 
   3   1  -7     1079.00      968.05     57.89 o 
  -3  -1   7     1265.93     1332.57      9.29 o 
  -3  -1   6     1167.41     1391.60     14.13 o 
  -3  -1   5      116.29       93.52      2.40 o 
   3   1  -4      254.57      294.30      3.88 o 
  -3  -1   4     2478.44     1928.77     59.95 o 
   3   1  -3      288.68      325.35      4.50 o 
  -3  -1   2      141.43      155.14      2.63 o 
  -3  -1   1      503.31      482.68      5.18 o 
   3   1   0       66.91       54.31      1.86 o 
   3   1   1       93.54       90.81      2.37 o 
  -3  -1  -2      649.02      626.81      7.75 o 
  -3  -1  -3      706.48      627.15      7.93 o 
  -3  -1  -4        4.56       13.62      1.34 o 
  -3  -1  -5     1465.31     1506.18     33.19 o 
   3   1   6      225.13      200.54      5.24 o 
  -3  -1  -7      500.88      521.14      8.98 o 
  -3  -1  -8       88.84       95.95      4.41 o 
   3   1   8      361.09      334.36     20.95 o 
  -3  -1  -9      162.12      172.82      6.57 o 
  -3  -1 -10       67.07       75.60      3.39 o 
  -3  -1 -11        0.33        0.82      1.47 o 
  -3  -2  14      208.84      256.39      3.75 o 
  -3  -2  13      231.57      231.73      4.74 o 
  -3  -2  12        0.21        0.54      1.19 o 
  -3  -2  11        8.13        7.19      1.59 o 
   3   2 -10      682.48      703.25    191.48 o 
  -3  -2  10      692.36      829.21    183.54 o 
   3   2  -9        9.59        6.75      1.58 o 
  -3  -2   8      581.85      489.10     10.80 o 
   3   2  -7      279.12      312.12     12.52 o 
  -3  -2   7      358.11      385.47      5.26 o 
  -3  -2   6     2201.85     2494.44     64.07 o 
   3   2  -5     1341.61     1402.53     26.72 o 
  -3  -2   5     1776.34     1815.41     32.10 o 
   3   2  -4      631.85      642.05      5.58 o 
   3   2  -3      855.63      945.64      7.78 o 
  -3  -2   2      868.45      947.10      6.81 o 
   3   2  -1       45.86       47.31      2.04 o 
  -3  -2   0      421.16      479.36      4.47 o 
   3   2   1       64.54       77.05      2.14 o 
  -3  -2  -2       10.06       12.27      1.17 o 
   3   2   3     1086.68     1218.20     10.89 o 
   3   2   4      415.88      377.93      7.48 o 
   3   2   5       18.78       22.55      2.01 o 
  -3  -2  -6      291.92      285.10      6.65 o 
   3   2   7      354.75      373.21      8.71 o 
  -3  -2  -8      410.52      457.91      9.15 o 
  -3  -2  -9       22.87       22.18      2.46 o 
  -3  -2 -10       79.22       85.96      4.44 o 
   3   2  10      252.31      244.21      5.23 o 
  -3  -2 -11       80.04       78.06      3.35 o 
  -3  -3  14      360.66      319.68      4.03 o 
  -3  -3  13      219.72      249.92      4.84 o 
  -3  -3  12      244.38      277.34      5.88 o 
  -3  -3  11      256.11      238.39     23.32 o 
   3   3 -10      675.13      579.56     12.27 o 
  -3  -3   9        2.69        2.01      1.71 o 
   3   3  -8       16.17       19.23      1.89 o 
  -3  -3   8      328.98      296.20     23.14 o 
  -3  -3   7       14.76       15.78      1.33 o 
  -3  -3   6      181.75      190.17      4.03 o 
   3   3  -5      169.06      136.52      2.99 o 
   3   3  -4     1636.18     1695.09      9.73 o 
   3   3  -3      517.58      508.95      5.05 o 
  -3  -3   2     1182.41     1206.44      8.36 o 
  -3  -3   1     4050.26     3282.63     25.82 o 
  -3  -3   0      998.30      932.09      8.82 o 
  -3  -3  -1      364.58      400.09      5.81 o 
   3   3   2      171.58      172.89      6.22 o 
   3   3   3      224.32      225.29      8.97 o 
   3   3   4      250.34      274.36      7.52 o 
   3   3   5       17.95       18.08      1.99 o 
   3   3   6      189.51      185.26      6.45 o 
  -3  -3  -7       30.94       34.98      2.82 o 
  -3  -3  -8      272.16      289.58      8.03 o 
  -3  -3  -9       31.93       28.96      2.35 o 
   3   3   9       91.28       90.72      3.99 o 
   3   3  10      168.58      177.07      5.00 o 
  -3  -4  13      256.13      278.92      4.76 o 
  -3  -4  12      453.68      457.99      7.17 o 
   3   4 -11       25.51       24.01      2.04 o 
   3   4 -10     1017.15     1302.16     64.05 o 
  -3  -4   9      749.63      610.05     18.90 o 
   3   4  -8      602.35      516.60      8.45 o 
  -3  -4   7      220.86      263.02      4.72 o 
   3   4  -6       11.36       13.18      2.84 o 
   3   4  -6       20.79       20.16      1.57 o 
  -3  -4   5        4.06        5.96      0.89 o 
   3   4  -4       33.12       39.05      1.66 o 
  -3  -4   3       31.17       52.09      1.85 o 
  -3  -4   2      501.97      624.13      7.19 o 
  -3  -4   1     6508.23     7586.81     26.51 o 
   3   4  -1     6776.25     7760.35     21.80 o 
  -3  -4   0      138.21      148.13      3.84 o 
   3   4   1      981.19      825.43     11.65 o 
  -3  -4  -2      517.38      472.41      8.41 o 
  -3  -4  -3      336.53      283.51     11.68 o 
  -3  -4  -4      205.28      168.27      6.26 o 
  -3  -4  -5      160.51      149.58      5.81 o 
   3   4   6      802.23      751.88     16.24 o 
  -3  -4  -7      140.15      145.41      5.84 o 
   3   4   8      491.29      503.83     18.84 o 
  -3  -4  -9        0.54        0.88      1.45 o 
   3   4  10        0.05        0.30      1.16 o 
  -3  -5  13      221.35      170.95      3.18 o 
  -3  -5  12       74.81       78.10      2.79 o 
  -3  -5  11        5.77        7.78      1.49 o 
  -3  -5  10      296.00      319.94     15.57 o 
  -3  -5   9      453.78      386.23      7.77 o 
  -3  -5   8      189.43      160.68      4.13 o 
   3   5  -7      294.89      233.63      5.58 o 
  -3  -5   6      530.47      476.28      6.00 o 
   3   5  -5      321.40      315.05      6.51 o 
   3   5  -4       24.61       28.81      2.15 o 
   3   5  -4      659.44      691.28     40.15 o 
  -3  -5   3       28.14       22.31      1.50 o 
  -3  -5   2      663.37      776.54      8.89 o 
  -3  -5   1       72.93       83.40      3.05 o 
  -3  -5   0      172.25      152.80      5.01 o 
  -3  -5  -1      103.36       90.94      4.08 o 
   3   5   1      462.91      419.24     19.80 o 
   3   5   2      162.74      123.66      5.17 o 
  -3  -5  -3       94.60       62.97      3.94 o 
   3   5   4      648.19      648.34      9.73 o 
  -3  -5  -5      299.70      266.81      7.93 o 
  -3  -5  -6       93.43       87.23      4.57 o 
  -3  -5  -7      269.16      275.17      6.74 o 
   3   5   8      172.27      204.04      4.75 o 
   3   5   9       88.70      103.88      2.73 o 
  -3  -6  12       50.02       46.57      1.90 o 
  -3  -6  11       84.35       85.17      3.01 o 
  -3  -6  10       11.33       12.94      1.52 o 
  -3  -6   9      124.06      115.19      8.17 o 
  -3  -6   8      478.78      476.60      8.55 o 
   3   6  -7      200.18      208.24      6.01 o 
   3   6  -6        8.21        7.01      1.35 o 
  -3  -6   5      591.44      604.43      8.13 o 
   3   6  -4      164.97      155.07      4.02 o 
  -3  -6   3      641.81      567.01      8.75 o 
   3   6  -2       64.45       74.37      3.37 o 
   3   6  -2      226.08      225.07      6.50 o 
  -3  -6   1       33.10       31.13      2.46 o 
  -3  -6   0        0.27        0.31      1.68 o 
   3   6   1       62.87       53.20      3.42 o 
  -3  -6  -2       17.05       19.49      2.36 o 
   3   6   3        0.74        1.48      1.88 o 
   3   6   3      157.19      132.64      4.53 o 
  -3  -6  -4       70.81       62.60      4.04 o 
  -3  -6  -5       25.18       22.17      2.35 o 
   3   6   6      292.46      313.43      6.05 o 
   3   6   7       36.04       38.45      2.42 o 
   3   6   8      150.71      171.10     12.69 o 
  -3  -7  11       72.23       60.88      2.06 o 
  -3  -7  10        4.07        3.85      1.30 o 
  -3  -7   9        8.46        7.89      1.24 o 
  -3  -7   8       32.71       31.80      7.31 o 
  -3  -7   7      266.52      240.30      4.77 o 
   3   7  -6       98.82       84.48      3.13 o 
   3   7  -5      187.32      181.57      4.52 o 
  -3  -7   4       41.77       38.73      2.58 o 
   3   7  -3      325.15      318.01      7.00 o 
  -3  -7   2      177.08      144.10      4.89 o 
  -3  -7   1       22.42       18.59      2.24 o 
   3   7   0      200.68      175.54      5.67 o 
  -3  -7   0      365.92      379.28      7.85 o 
  -3  -7  -1       49.32       47.70      3.44 o 
   3   7   2        0.26        0.64      1.85 o 
  -3  -7  -3       28.14       23.15      2.62 o 
  -3  -7  -4        7.51        8.69      1.89 o 
   3   7   5       27.68       28.22      2.83 o 
   3   7   6       95.93       92.51      3.80 o 
   3   7   7        6.42        4.49      1.15 o 
  -3  -8  10      101.98      127.54      3.44 o 
  -3  -8   9      114.70      109.46     16.62 o 
  -3  -8   8        0.95        1.47      1.52 o 
  -3  -8   7       64.91       54.97      2.41 o 
  -3  -8   6        4.34        3.23      1.09 o 
  -3  -8   5        0.84        1.52      1.23 o 
   3   8  -4       26.61       27.19      2.03 o 
   3   8  -3      310.29      295.61     18.67 o 
  -3  -8   2       26.75       23.02      2.18 o 
  -3  -8   1       41.60       37.23      2.80 o 
  -3  -8   1       61.88       57.48      3.35 o 
  -3  -8   0       64.08       55.71      3.10 o 
  -3  -8  -1      104.13       92.98      3.96 o 
  -3  -8  -2      161.30      143.55      4.71 o 
  -3  -8  -3       15.84       20.78      1.78 o 
   3   8   4       29.61       28.78      7.05 o 
   3   8   5        0.71        2.06      1.17 o 
  -3  -9   9       64.08       65.30      1.79 o 
  -3  -9   8       30.95       35.05      4.33 o 
  -3  -9   7      268.56      280.74     46.03 o 
  -3  -9   6       12.89       11.76      1.41 o 
  -3  -9   5       66.15       65.17      3.94 o 
  -3  -9   4       12.08       14.35      5.82 o 
   3   9  -3        1.08        0.87      1.12 o 
  -3  -9   2       36.60       38.20      2.29 o 
  -3  -9   1        3.19        3.91      1.27 o 
  -3  -9   0       29.49       28.12      2.05 o 
   3   9   1        0.37        0.48      1.36 o 
   3   9   1        0.44        0.41      2.16 o 
  -3  -9  -2      234.26      239.40      5.49 o 
   3   9   3        4.55        5.03      1.18 o 
  -3  -9  -4       49.01       51.06      8.08 o 
  -3 -10   8        6.94        7.55      0.65 o 
  -3 -10   7       65.03       69.02      1.86 o 
  -3 -10   6      213.11      251.82      4.11 o 
  -3 -10   5       35.37       34.05      1.60 o 
  -3 -10   4       37.70       37.03      1.70 o 
  -3 -10   3        2.54        2.24      0.86 o 
  -3 -10   2        9.13       11.01      1.20 o 
   3  10  -1        2.53        1.52      1.07 o 
   3  10   0       43.94       49.20      1.75 o 
   3  10   1       17.45       13.94      1.55 o 
   4 -11  -2       73.30       89.55      2.80 o 
  -4  11   1      103.42       90.54     27.94 o 
  -4  11   0       38.74       43.84      6.67 o 
  -4  11  -1       16.45       17.96      1.44 o 
  -4  11  -2       87.21       89.59      2.76 o 
  -4  11  -3       34.10       36.67      1.85 o 
  -4  11  -4       82.47       77.06      2.36 o 
   4 -11   5        4.40        2.08      0.92 o 
   4 -10  -5       17.41       13.61      1.30 o 
  -4  10   4       59.84       53.43     19.42 o 
  -4  10   3        0.02        0.93      1.54 o 
  -4  10   3       56.62       25.77      1.76 o 
   4 -10  -2        0.17        0.10      1.92 o 
  -4  10   2       16.47       11.17      2.11 o 
  -4  10   1       12.86       14.43      1.69 o 
  -4  10   0       89.98       73.39      7.72 o 
   4 -10   1      319.72      252.05      6.06 o 
  -4  10  -2       12.34       13.22      3.39 o 
   4 -10   3      188.25      200.42      5.04 o 
  -4  10  -4       13.49       14.95      1.73 o 
  -4  10  -5       70.53       79.64      7.82 o 
  -4  10  -6      208.46      224.61     68.04 o 
   4 -10   7       30.30       26.85      1.55 o 
  -4   9   7      133.89      187.57      3.67 o 
   4  -9  -6      109.84      105.53     34.75 o 
  -4   9   5       73.95       79.28     23.99 o 
   4  -9  -4      238.58      255.01     75.73 o 
   4  -9  -3       12.99        9.61      2.23 o 
  -4   9   3      188.14      158.84      4.88 o 
  -4   9   2       22.17       15.31      2.33 o 
   4  -9  -1        6.71        6.94      2.17 o 
  -4   9   1       19.34       18.64      2.73 o 
  -4   9   0       21.11       21.88      2.33 o 
   4  -9   1       65.92       83.55      3.84 o 
   4  -9   2      162.16      135.24     11.64 o 
  -4   9  -3      125.43       90.17      6.90 o 
  -4   9  -4      145.99      110.99      5.95 o 
   4  -9   5       88.75       84.35     20.57 o 
  -4   9  -6      243.66      173.27      4.73 o 
  -4   9  -7       41.42       43.71      9.66 o 
   4  -9   8      164.54      202.19      4.02 o 
  -4   8   8       38.06       43.53     15.15 o 
  -4   8   7       25.74       21.74      2.66 o 
   4  -8  -6      349.67      239.21     32.56 o 
   4  -8  -5      166.56      126.30     23.26 o 
  -4   8   4      163.85      122.49     18.49 o 
   4  -8  -3      250.89      230.20      6.66 o 
   4  -8  -2      623.86      685.08     10.73 o 
  -4   8   2      766.20      643.64    106.24 o 
  -4   8   1      381.98      419.16      8.07 o 
   4  -8   0       87.44      105.70      4.36 o 
   4  -8   1        0.74       -1.82      2.57 o 
  -4   8  -1        5.93        6.77      2.60 o 
  -4   8  -2        5.69        4.35      2.08 o 
   4  -8   3        5.73        5.19      2.05 o 
  -4   8  -4       27.48       22.75      4.79 o 
   4  -8   5       75.40       53.49      4.90 o 
   4  -8   6      431.68      319.14      7.15 o 
   4  -8   7      228.21      186.38      5.25 o 
   4  -8   8      108.87       80.59      3.16 o 
  -4   8  -9       74.68       89.96     27.81 o 
   4  -7  -9      137.61      110.16     14.98 o 
   4  -7  -8       99.73      108.55      4.52 o 
   4  -7  -7        6.37        2.50      2.04 o 
   4  -7  -6       15.71       13.46      2.38 o 
   4  -7  -5       87.35       78.04      4.51 o 
   4  -7  -5       91.41       85.02      6.33 o 
   4  -7  -4      299.93      269.42      8.44 o 
   4  -7  -3     1526.16     1287.24     45.10 o 
   4  -7  -2      317.96      357.73      9.02 o 
   4  -7  -1      239.23      284.34      6.65 o 
   4  -7   0      518.78      424.96      8.69 o 
   4  -7   1      679.02      548.57      9.93 o 
   4  -7   2      277.82      205.54      6.26 o 
   4  -7   3       45.23       49.98      4.11 o 
  -4   7  -3      242.25      256.66      9.21 o 
   4  -7   4      111.10      101.57      4.78 o 
   4  -7   5      857.85      762.75     12.72 o 
   4  -7   6      244.50      207.97      6.32 o 
   4  -7   7        3.04        1.66      1.79 o 
   4  -7   8       54.95       46.51      2.93 o 
  -4   7  -9      119.31      147.87      4.68 o 
   4  -6 -10      300.57      252.00      5.44 o 
   4  -6  -9      247.02      244.74      6.77 o 
   4  -6  -8       61.06       43.87      3.30 o 
   4  -6  -7       27.19       31.49      2.37 o 
   4  -6  -6      190.74      335.92     13.08 o 
   4  -6  -5        8.14        8.00      2.36 o 
   4  -6  -4      520.70      485.70     11.03 o 
   4  -6  -3        0.20       -0.28      3.23 o 
  -4   6   3       22.68       18.85      3.12 o 
   4  -6  -2      273.77      269.91      8.30 o 
  -4   6   1      240.44      205.58     10.00 o 
  -4   6   0      473.19      426.77     15.85 o 
  -4   6  -1       88.78       74.60      2.87 o 
  -4   6  -2      241.94      182.92     42.30 o 
   4  -6   2      285.00      271.45      5.11 o 
  -4   6  -3      552.97      517.68      8.58 o 
   4  -6   4      250.24      204.75      5.57 o 
  -4   6  -5     1408.27     1227.97     16.57 o 
   4  -6   6       17.23       11.20      2.03 o 
   4  -6   7       75.92       65.24      3.97 o 
   4  -6   8      136.50      145.99      5.08 o 
  -4   6  -9       36.42       35.29      3.06 o 
   4  -6  10        8.19        6.05      1.06 o 
   4  -5 -11       58.48       56.84      2.70 o 
   4  -5 -10      401.20      431.69     10.01 o 
   4  -5  -9      191.99      152.71      7.05 o 
   4  -5  -8      236.30      329.20      7.45 o 
   4  -5  -7      678.60      587.81     12.03 o 
   4  -5  -6      193.68      238.37      5.95 o 
   4  -5  -5       60.28       53.04      3.28 o 
  -4   5   4      338.01      331.25      6.53 o 
  -4   5   3      206.33      188.90      6.97 o 
  -4   5   2      139.26      145.32     11.32 o 
  -4   5   1       44.30       52.93      2.31 o 
  -4   5   1      698.79      500.64    122.12 o 
   4  -5   0       54.79       48.84      2.24 o 
   4  -5   1       74.68       39.25      5.24 o 
  -4   5  -2      257.46      227.94      4.94 o 
  -4   5  -3       19.42       15.93      3.09 o 
   4  -5   4     1131.79      983.27     17.89 o 
   4  -5   4     1253.37     1104.38     10.11 o 
   4  -5   5        7.25        6.55      1.85 o 
   4  -5   6      598.61      522.91     10.10 o 
   4  -5   7      333.45      378.55      7.81 o 
  -4   5  -8      323.21      374.40     11.01 o 
   4  -5   9       90.20      103.66      4.21 o 
   4  -5  10       24.56       17.86      1.55 o 
   4  -5  11       46.92       55.09     15.05 o 
   4  -4 -12       15.44       11.51      1.49 o 
   4  -4 -11      122.56      185.98      5.33 o 
   4  -4 -10        2.71        3.40      1.78 o 
  -4   4   9      526.29      422.17     10.29 o 
  -4   4   8      212.78      237.77      6.94 o 
   4  -4  -7      235.02      197.06      7.17 o 
   4  -4  -6      393.66      362.04      8.72 o 
  -4   4   5     1501.67     1357.81     21.32 o 
  -4   4   4     1138.01     1172.19     61.24 o 
  -4   4   3      474.19      438.78     16.81 o 
  -4   4   2      220.02      188.26      4.19 o 
   4  -4  -1      119.96      102.16      2.99 o 
   4  -4   0      126.26       97.43      2.82 o 
   4  -4   1      401.20      436.48      5.83 o 
   4  -4   2       45.71       48.67      2.60 o 
   4  -4   3      133.49      119.82      3.22 o 
   4  -4   4      701.95      552.94      8.03 o 
  -4   4  -5        3.90        2.15      1.51 o 
   4  -4   6      121.25      101.75      6.14 o 
   4  -4   6      218.51      212.24      5.76 o 
   4  -4   7      351.29      389.98      9.97 o 
   4  -4   8       53.45       75.19      3.82 o 
   4  -4   9      258.42      293.57      7.05 o 
   4  -4  10      320.60      306.70      5.76 o 
  -4   4 -11       73.56       92.06      3.01 o 
   4  -3 -12      195.85      168.82      4.79 o 
  -4   3  12      226.01      243.85      3.42 o 
  -4   3  11      317.60      258.81      7.16 o 
  -4   3  10      115.42       90.73      3.64 o 
   4  -3  -9        2.23        6.08      2.96 o 
   4  -3  -9      144.51      127.73      3.89 o 
  -4   3   8        2.82        2.40      1.81 o 
   4  -3  -7       17.85       19.60      1.93 o 
  -4   3   6      438.34      443.70     47.13 o 
  -4   3   5      652.34      610.93     88.82 o 
  -4   3   4      486.13      447.35     31.90 o 
   4  -3  -3     1214.15     1222.36     10.40 o 
  -4   3   2     1326.47     1312.27     10.09 o 
  -4   3   1     2096.29     1951.31     11.81 o 
  -4   3   0     1012.08     1003.48      9.93 o 
   4  -3   1      153.05      114.57      3.17 o 
   4  -3   2      736.17      646.04      7.33 o 
   4  -3   3      674.36      663.11      8.98 o 
  -4   3  -4        1.05        1.07      0.99 o 
   4  -3   5      235.47      231.93      6.28 o 
   4  -3   6        1.59        3.33      1.66 o 
  -4   3  -7        5.39        3.89      1.97 o 
  -4   3  -8      167.24      185.28      5.87 o 
   4  -3   8      173.54      192.93     35.02 o 
  -4   3  -9      477.87      430.62     16.29 o 
  -4   3 -10       53.95       68.44     13.73 o 
   4  -3  11       80.14      108.15      3.46 o 
   4  -2 -13      170.31      159.30      4.13 o 
   4  -2 -12      188.26      169.78      5.11 o 
  -4   2  12      325.06      341.76      4.87 o 
  -4   2  11      329.88      408.67     49.77 o 
  -4   2  10      300.90      427.27     57.93 o 
   4  -2 -10      402.03      404.80      6.34 o 
  -4   2   9      658.54      564.65     27.80 o 
  -4   2   8      383.38      297.20      6.94 o 
   4  -2  -7       99.42      110.83      4.10 o 
   4  -2  -6      129.42      203.45      5.33 o 
   4  -2  -5        0.05        1.02      0.95 o 
   4  -2  -4      970.58     1048.60     28.12 o 
   4  -2  -3       44.07       39.36      1.66 o 
   4  -2  -2      753.95      749.37     10.44 o 
   4  -2  -1       48.00       62.49      2.14 o 
   4  -2   0     4157.60     3648.39     17.41 o 
   4  -2   1     2007.26     1712.90      8.68 o 
  -4   2  -2      943.54      776.41     52.53 o 
  -4   2  -2     1088.17      919.86     16.45 o 
   4  -2   3      742.57      515.93      6.57 o 
   4  -2   4      176.94      164.93      3.68 o 
   4  -2   5      557.19      545.21      6.65 o 
  -4   2  -6      353.08      374.11      7.84 o 
   4  -2   7        2.66        1.29      1.62 o 
  -4   2  -8       40.62       34.73      2.89 o 
   4  -2   9      118.28      125.77      4.79 o 
  -4   2 -10      169.32      164.09      6.80 o 
   4  -2  11       98.19      118.59      6.47 o 
   4  -1 -13        4.07        5.52      1.61 o 
  -4   1  13      132.11      128.58      2.61 o 
  -4   1  12      264.68      271.16     61.61 o 
  -4   1  11      451.81      525.91     13.21 o 
  -4   1  10       68.45      107.91      4.07 o 
   4  -1 -10       73.34       84.59      3.23 o 
   4  -1  -9      347.66      418.93      8.57 o 
  -4   1   8     1371.48     1648.49    198.45 o 
   4  -1  -8     1528.66     1753.77     14.67 o 
   4  -1  -7      818.58      967.51      9.53 o 
   4  -1  -6      744.94      995.02     13.70 o 
   4  -1  -5      666.17      434.87      5.99 o 
   4  -1  -4      770.60      851.98      9.18 o 
   4  -1  -3       46.13       51.83      1.85 o 
   4  -1  -2      446.12      442.33      5.50 o 
   4  -1  -1      410.00      432.32      5.43 o 
  -4   1   0       92.50       88.73      2.53 o 
   4  -1   1     1152.89     1245.39      8.89 o 
  -4   1  -2      472.54      450.17      6.09 o 
  -4   1  -3      988.36      998.55      8.77 o 
   4  -1   4      725.19      796.97      9.28 o 
   4  -1   4      765.43      812.50     18.04 o 
  -4   1  -5      226.88      207.27      5.82 o 
  -4   1  -6      428.51      432.13      7.51 o 
  -4   1  -7      241.80      277.42      6.78 o 
   4  -1   8      732.97      761.92     13.56 o 
   4  -1   9        4.32        4.92      2.12 o 
   4  -1  10        0.21        0.97      1.51 o 
   4  -1  11       21.29       18.04      1.56 o 
  -4   0  13        0.10        1.03      1.11 o 
  -4   0  12        2.61        1.54      1.15 o 
   4   0 -11      142.01      122.55      6.45 o 
   4   0 -10       17.18       21.19      2.27 o 
  -4   0   9      393.38      470.80      8.42 o 
   4   0  -9      441.18      394.23      7.52 o 
   4   0  -8      544.98      671.83      9.31 o 
   4   0  -7      170.88      153.08      3.56 o 
   4   0  -6     1243.98     1449.70     18.77 o 
  -4   0   6     1294.26     1195.63     12.55 o 
  -4   0   5     2932.12     3079.35     28.21 o 
   4   0  -4      828.76      923.06      8.35 o 
   4   0  -3      515.55      375.80      5.11 o 
  -4   0   2      603.63      613.97      5.72 o 
   4   0  -1     1261.87     1288.90      8.60 o 
  -4   0   0      189.44      223.79      3.64 o 
   4   0   1       32.65       30.05      1.51 o 
  -4   0  -2       58.50       56.27      2.06 o 
  -4   0  -3      599.07      761.94      8.51 o 
   4   0   4      613.71      629.13      7.92 o 
   4   0   5      294.86      270.82      5.99 o 
  -4   0  -6       45.92       54.57      3.01 o 
   4   0   6      672.62      726.17      9.90 o 
  -4   0  -7      531.96      549.62      9.51 o 
  -4   0  -8      123.15      145.84      5.42 o 
  -4   0  -9      311.63      363.48      8.63 o 
  -4   0 -10      129.87      144.05      4.15 o 
  -4   0 -11      108.09      122.19      3.78 o 
  -4  -1  13      373.01      430.01      5.84 o 
  -4  -1  12      430.07      356.26      6.29 o 
   4   1 -11       54.58       66.20      3.09 o 
   4   1 -10        0.15       -1.04      1.50 o 
   4   1  -9      119.51      100.57      8.17 o 
  -4  -1   8       11.03       10.73      1.47 o 
   4   1  -7      189.73      163.56      3.71 o 
  -4  -1   7      453.45      437.82      5.62 o 
   4   1  -6        1.20        2.98      0.98 o 
   4   1  -5     1801.97     1893.61     15.38 o 
   4   1  -4      256.67      264.87      3.85 o 
  -4  -1   4      671.65      694.22      9.34 o 
   4   1  -3     2750.91     2997.41     64.23 o 
   4   1  -2      979.00     1114.60      8.99 o 
   4   1  -1     1023.73     1349.46      8.81 o 
  -4  -1   0      555.54      504.04     11.28 o 
   4   1   1      580.80      543.58      6.61 o 
   4   1   2     1098.69     1173.58     10.90 o 
  -4  -1  -3      425.46      449.97      6.28 o 
  -4  -1  -4      288.09      296.44      6.06 o 
  -4  -1  -5       17.82       21.00      2.42 o 
  -4  -1  -6      124.38      139.99      4.83 o 
   4   1   7      152.12      144.98      4.56 o 
   4   1   8       22.92       30.60      2.97 o 
   4   1   8      431.87      437.38      6.22 o 
   4   1   9       89.06       94.53      4.10 o 
   4   1  10      109.16      118.54      4.07 o 
  -4  -1 -11      226.30      265.77      5.12 o 
  -4  -2  13      195.25      225.01      4.36 o 
  -4  -2  12      313.94      357.50      6.42 o 
   4   2 -11       47.54       53.23      2.86 o 
   4   2 -10      673.19      794.78     10.65 o 
  -4  -2  10      951.82      853.51    127.51 o 
   4   2  -9      226.50      271.50     12.46 o 
  -4  -2   8       53.47       47.10      2.47 o 
   4   2  -7      140.66      132.96      3.50 o 
  -4  -2   7      652.30      665.51      7.14 o 
   4   2  -6      507.87      525.83      8.32 o 
   4   2  -5      114.67      115.11      2.89 o 
   4   2  -4      333.30      376.55      4.73 o 
  -4  -2   3       63.86       54.88      2.23 o 
   4   2  -2      216.50      192.52      4.27 o 
  -4  -2   2      846.82      821.85     13.94 o 
   4   2  -1      564.52      541.92      6.36 o 
   4   2   0     1218.37     1308.57     16.90 o 
   4   2   1      370.33      365.18      6.10 o 
   4   2   2      642.38      674.00      7.63 o 
  -4  -2  -3      777.65      744.27      9.26 o 
   4   2   4      821.05      804.44     40.70 o 
  -4  -2  -5      283.00      273.48      7.31 o 
   4   2   6       77.30       77.30      3.90 o 
  -4  -2  -7       57.99       60.08      3.70 o 
  -4  -2  -8        6.58        4.53      1.85 o 
   4   2   9        2.29        1.54      1.55 o 
   4   2  10       24.66       28.63      2.05 o 
  -4  -3  13       15.01       15.91      1.89 o 
  -4  -3  12      367.49      418.35      6.82 o 
   4   3 -11      569.27      599.29    157.64 o 
   4   3 -10       42.57       44.48      2.71 o 
   4   3  -9      261.04      230.02      5.44 o 
   4   3  -8      257.68      214.17     40.21 o 
  -4  -3   8      304.46      280.36      5.78 o 
   4   3  -7      594.08      563.93      8.06 o 
   4   3  -6      337.31      336.97      5.34 o 
   4   3  -5      184.98      185.79      3.78 o 
   4   3  -4       57.46       51.41      2.11 o 
   4   3  -3       48.41       53.93      2.14 o 
  -4  -3   2        8.53       11.84      1.19 o 
  -4  -3   1       13.46       28.83      1.61 o 
  -4  -3   0       27.29       41.09      2.35 o 
  -4  -3  -1      205.59      215.12      4.52 o 
  -4  -3  -2      554.85      582.56      7.31 o 
   4   3   3      452.30      436.95      8.40 o 
   4   3   4      688.05      662.59      9.70 o 
   4   3   5       53.12       47.23      3.52 o 
  -4  -3  -6      169.77      172.57      5.58 o 
   4   3   7      126.52      129.94      5.18 o 
   4   3   8      226.53      240.03      6.56 o 
   4   3   9      101.64      111.35      3.75 o 
   4   3  10        6.21        6.84      1.16 o 
  -4  -4  13       22.02       25.45      1.51 o 
  -4  -4  12       26.50       24.58      1.78 o 
  -4  -4  11      592.48      647.88      9.03 o 
   4   4 -10       87.01      105.35      3.93 o 
   4   4  -9      771.88      659.65     25.61 o 
   4   4  -8      336.62      314.33      6.04 o 
   4   4  -7      607.12      590.79     11.82 o 
   4   4  -6      248.40      258.41     21.34 o 
  -4  -4   6      958.59     1002.82      9.21 o 
   4   4  -5      210.05      192.68      3.89 o 
   4   4  -4      241.68      253.06      5.16 o 
  -4  -4   3      387.46      438.02      5.74 o 
  -4  -4   2      101.62      122.33      3.35 o 
  -4  -4   1      259.16      306.60      6.00 o 
   4   4  -1      714.61      742.62      8.36 o 
  -4  -4   0        0.71        6.28      1.32 o 
  -4  -4  -1        2.41        3.06      1.52 o 
   4   4   2      204.31      209.38      5.50 o 
  -4  -4  -3       13.50        8.65      2.09 o 
  -4  -4  -4        2.03        1.08      1.80 o 
  -4  -4  -5      164.78      168.36      5.86 o 
  -4  -4  -6      162.42      166.62      5.77 o 
   4   4   7       70.45       70.64      3.50 o 
   4   4   8       95.01      112.56      3.81 o 
  -4  -4  -9       51.60       56.25      4.50 o 
  -4  -5  12       65.78       68.69      2.48 o 
  -4  -5  11        0.15       -0.96      1.09 o 
  -4  -5  10      175.30      136.47     17.08 o 
   4   5  -9        1.49        1.22      1.64 o 
  -4  -5   8        8.18       11.41      1.68 o 
  -4  -5   7      243.83      241.39      5.72 o 
  -4  -5   6      474.90      429.76      7.55 o 
   4   5  -5      577.00      581.14      6.66 o 
   4   5  -4      182.00      204.56      4.71 o 
  -4  -5   4      938.08      951.99      8.26 o 
   4   5  -3      273.88      243.66      5.02 o 
   4   5  -2      412.50      454.95      8.09 o 
  -4  -5   1      176.84      211.50      5.28 o 
  -4  -5   0      133.61      127.12      4.21 o 
  -4  -5  -1        0.63        1.16      1.81 o 
  -4  -5  -1      155.92      137.34      5.13 o 
   4   5   2        1.02       -0.09      1.90 o 
  -4  -5  -3       10.69       10.21      1.97 o 
  -4  -5  -4       87.58       85.25      4.03 o 
  -4  -5  -5       31.51       27.63      2.59 o 
   4   5   6       62.93       62.11      4.23 o 
   4   5   7       63.59       76.06      3.37 o 
   4   5   8        3.29        3.71      1.27 o 
  -4  -6  11      492.10      531.37      6.38 o 
  -4  -6  10      254.20      272.28     26.88 o 
   4   6  -9       16.29       15.90      2.13 o 
  -4  -6   8      177.88      128.82     16.46 o 
  -4  -6   7       12.99       11.86      1.42 o 
  -4  -6   6        2.88        0.54      1.36 o 
  -4  -6   5      941.00      793.80     11.00 o 
   4   6  -4      149.88      131.15      4.66 o 
  -4  -6   3        3.76        1.77      1.49 o 
   4   6  -2     2593.54     2848.78     24.77 o 
  -4  -6   2     2609.59     2242.39     19.61 o 
  -4  -6   1        4.05       -0.18      1.89 o 
  -4  -6   0      124.35      106.70      3.83 o 
  -4  -6  -1      184.14      164.74      5.28 o 
  -4  -6  -2      166.66      154.61      6.33 o 
   4   6   3       77.68       74.55      3.81 o 
  -4  -6  -4       12.97       15.89      2.03 o 
   4   6   5       60.44       70.43      3.05 o 
   4   6   6      140.14      133.27      3.83 o 
   4   6   7      455.66      507.91      6.14 o 
  -4  -7  11      224.92      253.66      3.92 o 
  -4  -7  10      177.32      200.10      4.38 o 
  -4  -7   9      328.89      302.91      6.02 o 
  -4  -7   8      170.50      156.46      5.75 o 
   4   7  -7      156.39      147.21      4.00 o 
  -4  -7   6      175.60      175.78      9.32 o 
   4   7  -5        0.38        0.58      1.51 o 
  -4  -7   4      104.77      102.08      4.35 o 
  -4  -7   3      398.71      374.03     11.90 o 
  -4  -7   2      145.16      128.28      4.67 o 
  -4  -7   1      241.95      220.66      5.95 o 
  -4  -7   0       65.98       69.00      3.62 o 
  -4  -7  -1       84.69       85.64      3.83 o 
  -4  -7  -2       15.49       14.54      2.06 o 
   4   7   3      107.20      104.39      4.42 o 
  -4  -7  -4      108.98       99.99      4.05 o 
   4   7   5      135.03      133.74     12.06 o 
  -4  -7  -5      171.17      174.24      3.16 o 
   4   7   6      110.01      116.43     20.19 o 
  -4  -8  10       66.76       84.96      2.64 o 
  -4  -8   9      128.47      128.05     13.76 o 
  -4  -8   8        9.30        9.52      1.61 o 
  -4  -8   7      156.50      125.04     23.85 o 
  -4  -8   6      216.62      219.93     12.59 o 
   4   8  -5      100.75       98.40      3.26 o 
  -4  -8   4      155.79      159.65      8.14 o 
  -4  -8   3       39.68       34.03      2.37 o 
  -4  -8   2       18.02       16.20      1.77 o 
  -4  -8   1       81.99       72.86      4.06 o 
  -4  -8   0        3.74        2.45      1.40 o 
  -4  -8  -1        1.24        0.60      1.33 o 
  -4  -8  -2        1.75        3.58      1.30 o 
  -4  -8  -3       59.32       57.26      3.48 o 
   4   8   4        2.72        3.90      1.17 o 
  -4  -9   8      161.94      178.71     14.42 o 
  -4  -9   7        5.67        4.30      0.81 o 
  -4  -9   6       26.26       29.89      5.15 o 
  -4  -9   5        9.94       12.61      1.29 o 
  -4  -9   4       87.00       82.74      8.87 o 
  -4  -9   3      147.04      134.98      3.53 o 
  -4  -9   2      105.54      106.89     14.97 o 
  -4  -9   1        1.84        1.58      0.93 o 
  -4  -9   0        8.58        9.74      1.28 o 
   4   9   1        3.29        1.88      1.18 o 
  -4  -9  -1       33.84       32.14      6.27 o 
  -4  -9  -2       59.40       53.95      1.70 o 
  -4 -10   6       26.48       35.00      1.47 o 
  -4 -10   5        5.92        4.86      0.69 o 
  -4 -10   4       27.99       25.98      3.23 o 
   4  10  -3       58.73       57.14      1.94 o 
   4  10  -2        9.91       10.94      1.02 o 
  -4 -10   1       24.15       27.19      1.32 o 
  -5  11   0        8.76        7.48      2.75 o 
   5 -11   1       16.59       14.62      5.53 o 
  -5  11  -2       59.62       82.99      2.22 o 
  -5  11  -3      100.35       80.97     53.73 o 
   5 -10  -4       65.26       52.42      2.25 o 
   5 -10  -3       29.59       22.14      1.90 o 
  -5  10   3       37.80       47.33      2.18 o 
  -5  10   2       55.72       51.10     14.37 o 
   5 -10  -1       89.20       82.32      9.89 o 
   5 -10   0       64.15       57.82      2.87 o 
   5 -10   1       84.91       85.67      3.11 o 
   5 -10   2       61.23       60.98      2.70 o 
   5 -10   3        2.32        3.64      1.31 o 
   5 -10   4       15.13       14.40      3.56 o 
  -5  10  -5       48.42       51.16     24.78 o 
   5 -10   6       39.63       39.86      1.73 o 
  -5   9   6       18.77       21.50      3.90 o 
   5  -9  -5       25.08       17.13      5.40 o 
   5  -9  -4      217.37      154.15     41.53 o 
   5  -9  -3       87.01       68.33     14.52 o 
  -5   9   3      118.43      121.85      4.12 o 
   5  -9  -2      108.02      103.57      4.33 o 
   5  -9  -1       72.57       58.77      7.25 o 
  -5   9   1      160.54      136.03      4.94 o 
   5  -9   0       70.19       57.89      3.38 o 
   5  -9   1      543.29      480.31     16.05 o 
   5  -9   2       53.94       46.97      3.20 o 
   5  -9   3       20.05       19.26      2.11 o 
  -5   9  -4        6.37        5.27      1.40 o 
  -5   9  -5       11.33       10.04      1.52 o 
   5  -9   6       13.61       10.41      1.45 o 
   5  -9   7        5.35        5.08      1.15 o 
  -5   8   8       60.94       96.04      2.79 o 
   5  -8  -7       64.57       83.14      9.85 o 
   5  -8  -6       43.22       34.82      5.84 o 
   5  -8  -5      163.01      117.80      8.72 o 
   5  -8  -4        0.22       -0.04      1.96 o 
  -5   8   4       52.32       26.30      2.49 o 
  -5   8   3       21.37       18.05      2.34 o 
  -5   8   2      148.11      124.07      5.55 o 
  -5   8   2      196.41      180.46      5.25 o 
  -5   8   1      279.46      246.16      6.92 o 
   5  -8   0      219.80      219.98      6.19 o 
   5  -8   1       30.36       37.08      3.30 o 
   5  -8   1       58.15       64.34      3.65 o 
  -5   8  -2      243.23      207.12      6.28 o 
  -5   8  -3      241.26      236.87      6.47 o 
   5  -8   4      166.75      156.12      9.78 o 
   5  -8   5       77.44       69.16      5.47 o 
   5  -8   6      104.95       83.42      4.54 o 
   5  -8   7       11.97       28.49      1.94 o 
  -5   8  -8        7.89        7.81      1.80 o 
   5  -7  -9      240.89      258.17    128.51 o 
   5  -7  -8      308.32      261.88      5.96 o 
   5  -7  -7      213.64      172.83      7.86 o 
   5  -7  -6       71.94       60.79      3.43 o 
  -5   7   5      114.25      125.26     28.53 o 
   5  -7  -5      153.37      183.93      6.88 o 
   5  -7  -4       36.47       36.00      2.91 o 
  -5   7   3       92.30       99.25      4.49 o 
  -5   7   2       32.78       31.49      2.73 o 
  -5   7   1       84.84       85.55      4.26 o 
  -5   7   0      247.35      237.15      6.62 o 
   5  -7   1      266.56      251.82      7.89 o 
   5  -7   2      327.65      296.32      7.69 o 
   5  -7   3       98.17      100.68      5.20 o 
  -5   7  -3      320.71      298.46     10.35 o 
  -5   7  -4        7.48        8.72      2.26 o 
   5  -7   5      398.65      318.65      7.01 o 
   5  -7   6      219.70      192.60      7.84 o 
   5  -7   7       96.78       82.16      3.16 o 
   5  -7   8       65.69       64.48     29.18 o 
  -5   7  -9       66.42       78.64      3.96 o 
   5  -6 -10      150.18      165.59     70.58 o 
  -5   6   9      267.10      325.63      6.84 o 
   5  -6  -8       57.33       53.78      3.37 o 
   5  -6  -7      477.92      407.61      9.51 o 
   5  -6  -6      493.60      456.26     34.00 o 
   5  -6  -5      718.97      689.17     14.12 o 
   5  -6  -4      176.42      174.97      6.12 o 
   5  -6  -3      322.73      306.74     13.98 o 
   5  -6  -3      815.79      661.95     37.30 o 
  -5   6   2      413.57      396.88      8.84 o 
   5  -6  -1        5.84        3.59      2.18 o 
   5  -6   0        6.88        3.66      2.21 o 
  -5   6  -1       68.89       68.61      3.53 o 
   5  -6   2       24.02       33.57      2.82 o 
   5  -6   3       42.97       44.93      3.08 o 
   5  -6   4      671.96      575.23     10.78 o 
   5  -6   5      354.51      295.87      7.12 o 
   5  -6   6       53.61       46.87      3.07 o 
   5  -6   7      125.51      101.39      4.09 o 
  -5   6  -8      178.46      205.38     53.06 o 
   5  -6   9      103.85       98.29     32.24 o 
  -5   6 -10       42.46       32.09     11.08 o 
   5  -5 -11        6.88        5.42      1.49 o 
   5  -5 -10      147.65      152.02      4.84 o 
   5  -5  -9       30.49       24.15      2.61 o 
   5  -5  -8       68.58       56.24      4.08 o 
   5  -5  -7      206.86      230.40      7.12 o 
   5  -5  -6      225.31      204.76      7.01 o 
   5  -5  -5       41.89       41.91      3.42 o 
   5  -5  -4     2144.89     2035.15     18.07 o 
   5  -5  -3      981.48      935.74     12.30 o 
   5  -5  -2      753.59      570.80      8.69 o 
  -5   5   1      538.22      384.93     18.12 o 
  -5   5   1      607.27      513.58      8.34 o 
  -5   5   0      599.30      494.45     22.21 o 
   5  -5   1      135.04      106.08      3.96 o 
   5  -5   2       76.02       78.74      3.81 o 
   5  -5   3      176.97      155.69      5.16 o 
   5  -5   4      603.33      530.10     10.10 o 
   5  -5   5     1119.98      907.58     39.89 o 
   5  -5   6      107.21      117.51      4.63 o 
   5  -5   7      354.54      409.90      7.51 o 
   5  -5   8       53.78       68.56      3.86 o 
  -5   5  -9       79.79       65.83      5.05 o 
  -5   5 -10      173.20      186.63     31.93 o 
   5  -4 -11      329.11      371.35      7.03 o 
   5  -4 -10      220.16      207.58      6.44 o 
   5  -4  -9      191.08      207.51      4.87 o 
  -5   4   8      463.81      327.37     10.48 o 
   5  -4  -7      148.60      180.28      6.60 o 
   5  -4  -6        0.21        1.36      2.17 o 
   5  -4  -5      429.77      447.85     10.04 o 
  -5   4   4      302.23      252.32     19.97 o 
   5  -4  -3      631.03      510.01     16.11 o 
  -5   4   2      396.75      239.00      5.52 o 
   5  -4  -1     1015.36      814.49     26.13 o 
  -5   4   0      623.57      463.63      6.42 o 
  -5   4  -1      681.77      606.58      8.71 o 
   5  -4   2      791.77      597.78      8.89 o 
   5  -4   3      209.20      182.14      4.91 o 
   5  -4   4     2182.19     1864.24     15.62 o 
   5  -4   5        0.52       -0.21      1.76 o 
   5  -4   6        8.51       14.39      2.22 o 
   5  -4   6      139.87      121.84      4.18 o 
  -5   4  -7       47.13       44.83      3.10 o 
  -5   4  -8       16.60       16.89      2.13 o 
  -5   4  -9        4.01        6.39      2.82 o 
   5  -4  10       99.66       99.76     19.08 o 
   5  -3 -12       69.87       64.96     11.37 o 
   5  -3 -12      172.90      185.68     44.83 o 
   5  -3 -11      395.94      318.01      8.86 o 
   5  -3 -10      369.99      318.45     12.26 o 
   5  -3  -9      125.37      171.29      4.83 o 
  -5   3   8      549.70      618.59     33.76 o 
   5  -3  -7      176.69      193.20      9.28 o 
   5  -3  -6      840.23      576.03      8.81 o 
   5  -3  -5      930.95     1475.65     14.92 o 
   5  -3  -4      284.20      235.25      4.80 o 
   5  -3  -3      177.60      182.22      6.58 o 
  -5   3   2      292.70      264.99      5.53 o 
  -5   3   1      135.78       95.13      2.96 o 
   5  -3   0       26.65       41.92      2.56 o 
   5  -3   1      236.42      207.53      5.33 o 
  -5   3  -2      118.63       97.53      3.50 o 
   5  -3   3     1318.34      910.31     30.30 o 
   5  -3   4      452.53      426.21      6.55 o 
   5  -3   5      501.56      575.18      8.54 o 
   5  -3   6      114.04       95.22      4.07 o 
  -5   3  -7      442.51      396.67      7.93 o 
  -5   3  -8       97.54      114.98      4.56 o 
  -5   3  -8      161.16      193.26      5.54 o 
  -5   3  -9       92.25       78.83      5.29 o 
   5  -3  10        1.08        1.82      1.06 o 
   5  -2 -12       41.72       39.39      2.61 o 
  -5   2  12       48.29       52.40      2.04 o 
   5  -2 -11       17.87       18.74      1.76 o 
   5  -2 -10      403.23      317.15      7.97 o 
   5  -2 -10      492.93      432.98     49.77 o 
   5  -2  -9      119.61      126.96     16.88 o 
   5  -2  -8      488.68      628.68     22.43 o 
   5  -2  -7     1391.14     1271.02     13.50 o 
   5  -2  -6      612.93      661.13      8.87 o 
   5  -2  -5      724.95      707.38      8.35 o 
   5  -2  -4      506.32      486.74      6.30 o 
   5  -2  -3      158.67      149.45      3.51 o 
  -5   2   2      275.60      215.99      4.66 o 
   5  -2  -1      252.14      254.30      6.68 o 
  -5   2   0      320.05      335.70      5.46 o 
   5  -2   1      194.30      160.00      4.10 o 
  -5   2  -2       26.03       31.76      1.93 o 
  -5   2  -2      837.42      897.56      8.20 o 
  -5   2  -3      188.20      174.61      4.00 o 
  -5   2  -4        7.34        6.44      1.39 o 
   5  -2   5      221.00      246.21      5.86 o 
  -5   2  -6      618.86      603.43      9.07 o 
  -5   2  -7       44.28       47.66      3.11 o 
  -5   2  -8      159.25      170.25      5.39 o 
   5  -2   9      307.54      303.26     46.29 o 
   5  -2  10       82.79       93.66     11.31 o 
  -5   2 -10       83.45       92.48      3.31 o 
  -5   2 -11       27.42       33.58      1.79 o 
   5  -1 -13      189.69      163.44      3.69 o 
   5  -1 -13      266.64      274.27     13.92 o 
   5  -1 -12      202.20      184.22     26.31 o 
  -5   1  11        2.40        2.70      1.45 o 
  -5   1  11      123.42      121.39      3.46 o 
  -5   1  10       71.96       68.99      3.22 o 
   5  -1  -9       24.51       25.77      2.40 o 
  -5   1   8        0.29       -0.73      3.21 o 
   5  -1  -8        3.29        1.64      1.99 o 
  -5   1   7      389.70      516.88      7.19 o 
   5  -1  -6      516.28      452.83      5.56 o 
   5  -1  -5     1264.53     1311.59     12.90 o 
  -5   1   4     1302.61     1375.56     10.25 o 
   5  -1  -3      652.39      695.24      8.07 o 
   5  -1  -2     1107.82     1287.72      9.35 o 
  -5   1   1       99.01       68.94      2.59 o 
   5  -1   0      318.32      297.59      5.12 o 
   5  -1   1      884.17      945.59      9.69 o 
  -5   1  -2       45.80       42.74      2.11 o 
   5  -1   3       83.36       61.32      2.73 o 
   5  -1   4       20.55       21.87      1.96 o 
  -5   1  -5       29.46       24.00      2.14 o 
  -5   1  -6        0.32        0.45      1.62 o 
  -5   1  -7      151.69      173.33      5.54 o 
  -5   1  -8      266.49      292.29      7.23 o 
   5  -1   9       45.91       58.08      3.26 o 
   5  -1  10       71.99       87.60      3.68 o 
   5   0 -13      171.94      152.05      6.01 o 
   5   0 -12      227.23      201.65     13.54 o 
   5   0 -11      696.00      679.41    115.69 o 
   5   0 -10      246.63      291.11     21.92 o 
   5   0  -9       62.52       69.26      4.43 o 
   5   0  -8       15.67       22.73      2.08 o 
  -5   0   7        2.76        1.26      1.36 o 
   5   0  -6       14.39       22.41      1.51 o 
   5   0  -6      312.65      309.97      6.23 o 
   5   0  -5      251.95      269.42      5.70 o 
   5   0  -4      209.91      224.24      4.89 o 
   5   0  -3      713.36      679.10     11.06 o 
   5   0  -2      344.19      308.37      4.93 o 
  -5   0   1     2505.96     2546.13     14.39 o 
   5   0   0      910.37     1111.48     11.67 o 
   5   0   1      308.50      277.24      5.37 o 
  -5   0  -2      362.49      330.35      5.37 o 
  -5   0  -3      452.25      488.65      7.79 o 
  -5   0  -4      206.94      206.51      5.16 o 
   5   0   5       75.93       72.82      3.31 o 
  -5   0  -6        0.10        3.81      1.80 o 
   5   0   6      308.52      338.28     61.74 o 
   5   0   7        0.00        0.36      1.68 o 
  -5   0  -8      151.87      154.91      5.56 o 
   5   0   9        6.68        8.82      1.57 o 
   5   0  10       36.25       44.24      2.80 o 
  -5  -1  13      171.00      185.04     11.97 o 
  -5  -1  12      503.26      441.11     41.78 o 
   5   1 -11      109.15      132.80      8.26 o 
   5   1 -10      212.62      247.05      5.86 o 
   5   1  -9     1016.29     1150.48     19.35 o 
   5   1  -8      490.65      597.28     20.07 o 
   5   1  -7      190.13      220.96      4.97 o 
   5   1  -6       42.72       50.74      2.26 o 
   5   1  -5      647.69      782.68      8.99 o 
   5   1  -4       60.23       69.27      2.65 o 
  -5  -1   4      544.68      572.30     14.71 o 
   5   1  -3       53.35       59.32      2.27 o 
   5   1  -2        8.05        4.00      1.13 o 
  -5  -1   1      711.18      734.73      8.04 o 
   5   1   0      846.58      827.50      8.89 o 
   5   1   1      403.14      355.06      6.44 o 
  -5  -1  -2      678.83      663.30      9.36 o 
  -5  -1  -3      118.84      108.83      3.78 o 
  -5  -1  -4      195.57      176.97      5.39 o 
  -5  -1  -5      609.57      654.75     10.12 o 
  -5  -1  -6      104.50      108.38      5.12 o 
   5   1   7      310.65      311.84      8.03 o 
   5   1   8       12.76       12.93      1.94 o 
   5   1   9        5.50        3.47      1.41 o 
   5   1  10        5.12        3.84      1.34 o 
  -5  -2  13      187.29      157.37     40.53 o 
  -5  -2  12       22.76       23.29      3.95 o 
  -5  -2  11       13.17       12.90      1.71 o 
   5   2 -10      483.93      554.89      8.99 o 
  -5  -2  10      484.06      472.09      8.90 o 
   5   2  -9      524.49      625.55      9.50 o 
   5   2  -8      156.13      148.02      4.23 o 
   5   2  -7      693.83      646.67      7.96 o 
  -5  -2   6      853.25      828.94      8.29 o 
   5   2  -5      369.88      341.34      5.49 o 
  -5  -2   4       14.14       11.63      1.16 o 
   5   2  -3      118.20      124.40      2.94 o 
   5   2  -2     1214.59     1315.35     12.02 o 
  -5  -2   2     1231.98     1458.41     20.02 o 
  -5  -2   1        8.35        9.61      1.23 o 
   5   2   0      194.36      215.95      4.58 o 
   5   2   1      686.81      640.83     38.83 o 
  -5  -2  -2      220.34      190.14      4.96 o 
  -5  -2  -3      175.96      186.11      5.48 o 
  -5  -2  -4      487.67      518.57      8.86 o 
  -5  -2  -5       21.51       21.20      2.26 o 
  -5  -2  -6      228.10      226.59      6.23 o 
   5   2   7      259.98      284.59      7.87 o 
   5   2   8       97.63      101.89      4.23 o 
   5   2   9       14.96       18.74      1.77 o 
  -5  -3  13       63.79       72.85      2.23 o 
  -5  -3  12       46.81       45.94      2.57 o 
  -5  -3  11       26.69       23.40      3.01 o 
   5   3 -10        0.67       -0.77      1.45 o 
   5   3  -9        2.44        2.15      1.70 o 
   5   3  -8      194.22      204.54      5.59 o 
  -5  -3   8      524.35      550.47      8.38 o 
   5   3  -7      146.83      118.60      3.91 o 
   5   3  -6     1118.85     1133.70     10.54 o 
   5   3  -5      250.75      258.06      5.16 o 
   5   3  -4      697.74      733.77      8.48 o 
   5   3  -3      426.18      467.72      6.36 o 
   5   3  -2      270.34      295.51      4.64 o 
  -5  -3   1      163.26      180.90      4.36 o 
  -5  -3   0      498.43      542.50      7.62 o 
   5   3   1      156.01      172.69      4.27 o 
  -5  -3  -2       10.56       10.29      1.77 o 
  -5  -3  -3      477.67      481.73      8.30 o 
  -5  -3  -4       18.37       17.86      2.16 o 
  -5  -3  -5       33.33       34.75      2.61 o 
  -5  -3  -6      594.53      681.83     12.85 o 
   5   3   7       67.60       71.83      3.60 o 
   5   3   8       59.78       64.78      3.30 o 
  -5  -3  -9       71.35       71.67      4.04 o 
   5   3   9       97.12      112.17      2.74 o 
  -5  -4  12      161.53      114.42      3.20 o 
  -5  -4  11      482.19      528.35      7.67 o 
   5   4 -10      112.42      133.36      4.26 o 
   5   4  -9      140.76      110.62     20.55 o 
   5   4  -8        0.38        0.91      1.52 o 
  -5  -4   7      219.45      201.11      5.64 o 
   5   4  -6      145.59      141.34      3.98 o 
   5   4  -6      226.59      241.55      5.25 o 
   5   4  -5      160.13      154.39      4.20 o 
   5   4  -4      163.50      167.32      4.18 o 
   5   4  -3      252.74      277.11      6.83 o 
  -5  -4   2      366.46      388.26      8.89 o 
  -5  -4   1      656.59      766.53      9.85 o 
  -5  -4   0      123.47      122.29      4.01 o 
   5   4   1      292.55      265.19      6.43 o 
  -5  -4  -2      866.80      884.00     11.41 o 
  -5  -4  -3        7.65        7.07      2.00 o 
   5   4   4       44.35       38.95      2.84 o 
  -5  -4  -5       83.31       90.12      4.50 o 
   5   4   6       16.94       18.29      1.95 o 
  -5  -4  -7        0.66       -0.33      1.39 o 
   5   4   8       90.34       89.83      2.66 o 
  -5  -5  11        9.13        8.79      1.31 o 
  -5  -5  10      640.48      523.49     17.14 o 
   5   5  -9       90.99       84.12      5.40 o 
   5   5  -8      437.76      416.75      7.98 o 
  -5  -5   7      320.38      304.66      7.28 o 
  -5  -5   6        0.15        0.55      1.55 o 
  -5  -5   5       17.64       14.11      1.80 o 
  -5  -5   4       18.14       22.00      2.06 o 
  -5  -5   3      152.77      168.59      5.01 o 
  -5  -5   2        2.25        3.28      2.71 o 
   5   5  -1      325.73      407.72      7.68 o 
  -5  -5   0      112.37      101.53      8.24 o 
   5   5   1      281.09      279.50      6.24 o 
  -5  -5  -2       45.72       48.39      2.99 o 
   5   5   3      196.57      188.99      5.70 o 
  -5  -5  -4      114.27      108.96      4.41 o 
   5   5   5       64.74       58.32      3.04 o 
   5   5   6      119.83      132.88      7.13 o 
   5   5   7      198.17      215.94      4.36 o 
  -5  -6  11      347.80      274.89      4.21 o 
  -5  -6  10      119.18      121.62      3.52 o 
  -5  -6   9      105.15       98.74      3.54 o 
  -5  -6   8      165.87      147.24      6.27 o 
  -5  -6   7       66.14       62.49      3.18 o 
  -5  -6   6      206.69      190.44      5.65 o 
  -5  -6   5      278.77      265.20      6.69 o 
  -5  -6   4       22.00       24.40      2.24 o 
  -5  -6   3       70.43       78.57      3.47 o 
  -5  -6   2      456.81      403.65      8.05 o 
  -5  -6   1        1.18       -0.81      1.60 o 
  -5  -6   0       18.66       17.57      1.94 o 
   5   6   1      100.99      108.54      4.08 o 
  -5  -6  -2       20.13       18.51      2.49 o 
   5   6   3       14.81       17.22      2.22 o 
   5   6   4       22.08       24.20      1.86 o 
   5   6   5       12.16       12.99      1.47 o 
   5   6   6       51.94       57.78      2.15 o 
  -5  -7  10        0.84        1.20      0.92 o 
  -5  -7   9      101.83       84.56      2.98 o 
  -5  -7   8       71.34       63.60      2.83 o 
  -5  -7   7      172.10      154.36      3.97 o 
  -5  -7   6      169.33      153.43      4.06 o 
  -5  -7   5       13.43       14.26      1.68 o 
  -5  -7   4       83.11       81.89      3.52 o 
  -5  -7   3       68.67       60.34      3.41 o 
  -5  -7   2       59.58       64.80      3.23 o 
  -5  -7   1       25.34       26.82      2.25 o 
  -5  -7   0        9.83       10.93      1.79 o 
   5   7   1        6.73        6.41      1.54 o 
   5   7   2       10.26       10.56      1.46 o 
   5   7   3        1.53        0.73      1.17 o 
   5   7   4       11.32       11.51      1.38 o 
  -5  -8   9       16.45       17.03      1.23 o 
  -5  -8   8        8.29        6.92      1.02 o 
  -5  -8   7       17.80       21.67      1.45 o 
  -5  -8   6       12.61       12.61      1.28 o 
  -5  -8   5      153.20      161.62     29.08 o 
  -5  -8   4       28.71       23.87      2.80 o 
  -5  -8   3      299.79      287.42      5.52 o 
  -5  -8   2        0.84        0.29      1.11 o 
  -5  -8   1      295.67      253.45      9.81 o 
  -5  -8   0       38.92       36.51      2.07 o 
   5   8   1        9.77       11.83      3.19 o 
   5   8   2        0.20       -0.58      0.87 o 
   5   8   3        4.22        5.50      0.93 o 
  -5  -9   7        0.10        0.29      0.80 o 
  -5  -9   6        0.39       -0.09      0.82 o 
  -5  -9   5      103.80       89.19      6.95 o 
  -5  -9   4       33.00       24.26      4.06 o 
  -5  -9   3      275.98      253.28     21.72 o 
  -5  -9   2       78.49       71.63      2.30 o 
  -5  -9   1        3.38        2.08      0.89 o 
  -5  -9   0       22.52       25.23      1.31 o 
   6 -10  -2      164.06      109.31     17.04 o 
   6 -10  -1      122.65      164.84      3.29 o 
   6 -10   0       56.65       87.25      2.69 o 
   6 -10   1       67.29      103.80      2.99 o 
   6 -10   2       76.02      112.29      5.72 o 
   6 -10   3       81.18      126.45      7.24 o 
  -6  10  -4       44.21       47.29     21.96 o 
   6  -9  -5        1.23        1.58      2.60 o 
   6  -9  -4       66.10       55.34      9.98 o 
   6  -9  -3        2.95        4.73      1.43 o 
   6  -9  -2       59.22       45.59      2.87 o 
   6  -9  -1        0.11        1.11      1.66 o 
  -6   9   1        0.36       -0.44      1.64 o 
   6  -9   0       77.21       56.43      3.24 o 
   6  -9   1      176.16      144.79     16.82 o 
   6  -9   2      150.00      188.32      4.78 o 
   6  -9   3       37.76       56.48      3.81 o 
   6  -9   4       47.88       69.86      4.57 o 
   6  -9   5      144.24      127.91      3.33 o 
  -6   9  -6      229.33      305.67      4.07 o 
  -6   8   7      178.43      265.51      4.47 o 
   6  -8  -7      225.79      247.87      4.93 o 
   6  -8  -6      247.93      203.08     10.22 o 
   6  -8  -5      101.54       83.31      3.64 o 
   6  -8  -4      103.76       83.08      4.00 o 
  -6   8   4      139.78      158.64      4.52 o 
   6  -8  -3      163.26      142.78      5.31 o 
   6  -8  -2       55.44       60.86      3.57 o 
   6  -8  -1       24.72       21.17      2.68 o 
   6  -8   0       22.40       13.75      2.26 o 
   6  -8   1      102.83       79.86      4.20 o 
   6  -8   1      111.71      101.01      4.35 o 
   6  -8   2        0.84        0.12      1.59 o 
   6  -8   3      186.70      205.40     19.96 o 
   6  -8   4       42.80       65.78      9.34 o 
   6  -8   5      143.09      131.91      4.07 o 
   6  -8   6       56.05       62.10     16.47 o 
  -6   8  -7      106.72      129.05      2.87 o 
   6  -7  -8       61.91       81.53     31.81 o 
   6  -7  -7      108.27      156.57     10.38 o 
   6  -7  -6       83.16       68.17      3.62 o 
  -6   7   5      267.33      277.15     85.77 o 
   6  -7  -5      360.52      407.73     31.99 o 
   6  -7  -4      311.63      284.29      7.77 o 
   6  -7  -3      147.50      140.18      5.75 o 
   6  -7  -2      283.49      253.20      8.75 o 
   6  -7  -1      274.29      253.35      8.38 o 
   6  -7   0      774.29      775.35     10.66 o 
   6  -7   1        0.75        2.31      1.97 o 
   6  -7   2        5.45        4.24      1.88 o 
   6  -7   3       65.35       57.86      3.66 o 
   6  -7   3       82.07       91.59      4.50 o 
   6  -7   4        1.12        0.78      1.64 o 
   6  -7   5        0.73        1.15      1.54 o 
   6  -7   6      123.50      140.05     16.89 o 
   6  -7   7       96.82       74.05      4.08 o 
  -6   7  -8       65.70       84.44      2.47 o 
   6  -6  -9      144.14      193.06      4.85 o 
   6  -6  -8       52.34       49.25      3.03 o 
   6  -6  -7       98.28       86.87      4.41 o 
   6  -6  -6      230.52      211.50      8.06 o 
   6  -6  -5       27.06       30.61      2.80 o 
   6  -6  -4       28.73       26.38      2.71 o 
   6  -6  -3      234.20      202.68      7.67 o 
  -6   6   3      234.69      307.04     13.69 o 
   6  -6  -2      503.91      498.39     10.65 o 
  -6   6   1      203.47      193.98      6.47 o 
  -6   6   0      285.88      260.64      7.28 o 
   6  -6   1      472.41      470.84      8.51 o 
   6  -6   2      499.60      463.69      9.95 o 
   6  -6   3       51.28       38.17      3.75 o 
   6  -6   4       16.35       19.58      2.24 o 
  -6   6  -5      356.91      360.75      6.72 o 
   6  -6   5      428.69      423.68     73.82 o 
   6  -6   6       15.00       17.21      2.16 o 
  -6   6  -7        0.49        1.06      1.08 o 
  -6   6  -8       75.64       72.04      2.50 o 
  -6   6  -9       13.02       13.11      1.35 o 
   6  -5 -10      312.73      353.28      6.55 o 
   6  -5  -9      442.02      382.42      7.50 o 
   6  -5  -8      109.88      105.87      4.88 o 
   6  -5  -7      303.14      594.32     11.88 o 
   6  -5  -6       38.62       31.17      3.06 o 
   6  -5  -5       30.62       43.81      2.91 o 
   6  -5  -4      817.46      941.12     17.45 o 
   6  -5  -3      254.65      263.82      7.57 o 
   6  -5  -2       18.87       25.43      2.68 o 
   6  -5  -1      232.47      222.58      6.69 o 
   6  -5   0      334.62      351.20      8.22 o 
   6  -5   1      280.62      324.53     13.72 o 
   6  -5   2      131.42      163.84      4.93 o 
   6  -5   3       17.96       25.25      2.32 o 
   6  -5   4      486.44      417.27     10.26 o 
   6  -5   5      736.04      749.52      9.76 o 
   6  -5   6        1.32        2.41      1.57 o 
   6  -5   7      196.42      225.07     18.87 o 
  -6   5  -8        9.00        7.94      1.35 o 
  -6   5  -9      110.44      145.43      8.31 o 
   6  -4 -11      120.30      118.95      3.83 o 
   6  -4 -10      207.03      171.85      5.16 o 
   6  -4  -9      123.21      118.61      4.98 o 
   6  -4  -8      623.10      595.05     11.66 o 
   6  -4  -7      729.63      646.97     35.32 o 
   6  -4  -6      478.08      490.05     10.62 o 
   6  -4  -5      119.40       96.84      4.26 o 
   6  -4  -4      119.03      143.24      4.41 o 
   6  -4  -3      583.59      771.03     20.54 o 
   6  -4  -2      174.14      136.26      4.89 o 
   6  -4  -1       33.74       36.24      2.48 o 
   6  -4   0        8.93       11.23      1.71 o 
   6  -4   1      138.34      174.57      4.89 o 
   6  -4   2       67.71       48.53      2.73 o 
   6  -4   3      331.34      287.28      9.42 o 
   6  -4   4       27.53       23.19      2.21 o 
   6  -4   5       91.41       85.04      4.06 o 
   6  -4   6      226.13      240.52      6.01 o 
  -6   4  -7      216.56      288.62      6.06 o 
  -6   4  -8       23.77       20.17      2.04 o 
  -6   4  -9       71.20       79.29      3.80 o 
   6  -3 -12       10.07       13.21      1.33 o 
   6  -3 -11        6.69        7.14      1.86 o 
   6  -3 -10       17.76       22.94      2.14 o 
   6  -3  -9      391.16      309.84      6.73 o 
   6  -3  -8      215.31      200.73     10.04 o 
   6  -3  -7      362.99      537.45      8.44 o 
  -6   3   6      206.14      210.31      5.78 o 
   6  -3  -5     1591.28     1454.03     52.92 o 
   6  -3  -4      869.65      750.38      9.79 o 
  -6   3   3      640.09      954.55     21.13 o 
  -6   3   2       97.87       83.79      3.21 o 
   6  -3  -1      227.96      195.42      4.97 o 
  -6   3   0      478.58      488.27     12.31 o 
   6  -3   1       61.88       52.07      2.70 o 
  -6   3  -2        1.11        0.07      1.74 o 
   6  -3   3       16.97       12.89      1.81 o 
   6  -3   4     1392.39     1127.35     15.06 o 
   6  -3   5        2.38        2.84      1.69 o 
  -6   3  -6      141.97      123.87      4.55 o 
  -6   3  -7        9.79       12.45      1.82 o 
  -6   3  -8      130.02      146.51     11.51 o 
  -6   3  -8      134.82      166.62      4.96 o 
   6  -3   9      124.27      123.39      6.89 o 
   6  -3  10       62.98       75.31      2.66 o 
   6  -2 -12      179.37      163.12      4.14 o 
   6  -2 -11      232.10      201.32      5.57 o 
   6  -2 -10      484.40      396.90      8.76 o 
  -6   2  10      485.95      468.43      6.78 o 
   6  -2  -9        0.65        1.37      1.73 o 
  -6   2   8        4.89        4.77      1.91 o 
   6  -2  -7      244.62      179.58      5.21 o 
   6  -2  -6       81.45      112.56      4.06 o 
   6  -2  -5      481.77      662.14      9.63 o 
   6  -2  -4     1088.66     1020.28     30.76 o 
  -6   2   3      283.12      219.47      5.16 o 
  -6   2   2     1269.79     2030.02     27.36 o 
  -6   2   1     1027.95      965.92     31.17 o 
  -6   2   0      255.62      183.85     13.15 o 
   6  -2   1      390.18      314.08      6.99 o 
  -6   2  -2      300.00      269.40     11.43 o 
   6  -2   2      787.41      819.98     10.08 o 
  -6   2  -3     1539.86     1310.79     20.76 o 
  -6   2  -4       94.28       95.14      3.69 o 
  -6   2  -5       87.92      109.29      3.99 o 
  -6   2  -6        0.42       -0.36      1.67 o 
  -6   2  -7       48.25       45.52      2.88 o 
  -6   2  -8        4.89        4.85      1.44 o 
   6  -2   9       67.37       62.23      2.56 o 
  -6   2 -10      137.00      173.16      3.87 o 
   6  -1 -12      288.02      251.05     10.53 o 
   6  -1 -11      298.02      258.76      6.25 o 
   6  -1 -10       89.43       94.89     11.94 o 
   6  -1  -9      485.08      487.77      7.82 o 
  -6   1   8      407.54      360.60      6.70 o 
   6  -1  -8      466.89      478.74      7.79 o 
  -6   1   7       69.48       64.66      3.22 o 
   6  -1  -6      684.88      743.47     10.33 o 
   6  -1  -5       12.21       17.08      1.53 o 
  -6   1   4        0.72        0.85      1.03 o 
   6  -1  -3      133.14      140.14      6.80 o 
   6  -1  -2      520.40      449.99      9.49 o 
   6  -1  -1       16.39        6.11      1.34 o 
  -6   1   0      718.53      627.24     14.81 o 
   6  -1   1      740.16      999.35     10.66 o 
  -6   1  -2      771.64      634.68     15.99 o 
  -6   1  -3      672.26      610.41      9.83 o 
  -6   1  -4      205.00      198.78      5.28 o 
  -6   1  -5       61.12       55.58      3.31 o 
  -6   1  -6      406.41      388.51      7.76 o 
   6  -1   7       15.79       15.50      1.97 o 
   6  -1   8       24.00       23.04      2.10 o 
   6  -1   9       33.48       34.54      1.93 o 
  -6   0  13        9.84        8.76      0.74 o 
   6   0 -12       35.49       31.50      1.76 o 
   6   0 -11      346.61      308.87     18.50 o 
   6   0 -10       77.21       93.77      3.40 o 
   6   0  -9      431.41      437.45     10.74 o 
  -6   0   8      170.45      160.94      4.64 o 
   6   0  -7      340.76      435.37      8.13 o 
   6   0  -6      938.13     1212.60     13.26 o 
  -6   0   6      968.80      974.05    142.04 o 
  -6   0   5      353.49      348.92      5.60 o 
   6   0  -4      109.00      110.81      3.58 o 
   6   0  -3      358.19      373.52      6.45 o 
   6   0  -2        6.62        9.55      1.41 o 
  -6   0   1      442.40      457.33      8.42 o 
  -6   0   0      249.60      277.19      5.60 o 
   6   0   1        0.54        1.80      1.49 o 
  -6   0  -2      157.97      160.05      4.53 o 
  -6   0  -3      583.74      719.97     11.14 o 
  -6   0  -4      173.53      201.61      5.36 o 
  -6   0  -5      310.67      326.80      7.49 o 
   6   0   6       38.57       46.19      3.23 o 
   6   0   7      126.63      127.16      5.13 o 
   6   0   8      389.07      390.74      6.07 o 
  -6   0  -9       30.33       31.66      2.61 o 
  -6  -1  13       59.70       55.40      1.49 o 
  -6  -1  12       26.74       31.70      2.48 o 
  -6  -1  11       48.03       40.42      6.33 o 
   6   1 -10        0.16        0.02      1.26 o 
   6   1  -9        5.99        8.58      1.61 o 
   6   1  -8      488.01      490.42      7.63 o 
   6   1  -7      276.93      285.92      6.05 o 
   6   1  -6      273.35      317.53      6.39 o 
   6   1  -5      627.82      647.12      7.79 o 
   6   1  -4      566.58      607.69      7.60 o 
   6   1  -4      580.31      606.91     30.77 o 
   6   1  -3      219.64      214.12      4.59 o 
   6   1  -2       10.11        6.95      1.21 o 
  -6  -1   1      686.71      752.96      9.33 o 
  -6  -1   0      356.87      343.26      6.40 o 
  -6  -1  -1        0.46       -0.15      1.58 o 
   6   1   2      100.63       99.27      3.66 o 
  -6  -1  -3        3.57        3.45      1.73 o 
   6   1   4       57.39       66.15      3.36 o 
   6   1   5      272.57      309.33      7.33 o 
  -6  -1  -6      100.11      111.47      4.31 o 
   6   1   7       62.93       68.26      3.35 o 
   6   1   8       73.03       81.29      3.14 o 
  -6  -1  -9       69.87       75.47      2.82 o 
  -6  -2  12      374.39      368.87     30.14 o 
  -6  -2  11       13.45       14.28      2.34 o 
   6   2 -10        0.29        6.24      1.62 o 
  -6  -2  10      217.50      194.91     40.13 o 
   6   2  -9       15.13       15.71      1.85 o 
   6   2  -8        1.38        0.53      1.45 o 
   6   2  -7       24.97       26.31      2.00 o 
   6   2  -6      212.39      190.19      7.73 o 
   6   2  -5      471.07      474.37      7.11 o 
   6   2  -4      153.81      154.71      4.14 o 
   6   2  -3      223.85      239.61      5.66 o 
   6   2  -2      729.62      791.13      9.90 o 
  -6  -2   2      930.03     1014.55      9.74 o 
  -6  -2   1      173.27      175.10      5.71 o 
  -6  -2   0      178.82      169.86      4.65 o 
   6   2   1      142.07      166.25      4.75 o 
   6   2   2      343.95      343.00      6.72 o 
   6   2   3       62.35       66.99      3.30 o 
  -6  -2  -4      443.97      488.47      8.89 o 
   6   2   5        0.10        0.29      1.75 o 
   6   2   6        1.13        0.58      1.51 o 
  -6  -2  -7       98.17       96.17      3.74 o 
   6   2   7       99.78      114.17      7.23 o 
   6   2   8        0.14       -0.74      1.46 o 
  -6  -3  11       73.95       71.22      3.84 o 
  -6  -3  10      341.17      340.63     52.35 o 
   6   3  -9      249.53      292.49      7.71 o 
   6   3  -8        9.42       12.32      1.87 o 
  -6  -3   8      121.15       91.76     11.10 o 
   6   3  -7       16.57       17.58      1.82 o 
   6   3  -6      390.38      414.75     11.49 o 
  -6  -3   5        3.16        2.37      1.83 o 
   6   3  -4       31.74       39.57      2.55 o 
   6   3  -3      232.81      236.46      4.73 o 
  -6  -3   2       44.51       48.63      2.31 o 
  -6  -3   1      264.70      278.97      5.66 o 
  -6  -3   0      542.77      672.41     41.06 o 
  -6  -3  -1      192.81      209.67      5.22 o 
   6   3   2       46.28       40.81      2.61 o 
  -6  -3  -3      246.02      257.88      6.88 o 
  -6  -3  -4      204.82      199.97      5.74 o 
   6   3   5       70.06       72.96      3.50 o 
   6   3   6       66.50       65.77      2.96 o 
   6   3   7       20.29       20.44      2.67 o 
   6   3   8        0.03        0.80      1.07 o 
  -6  -4  10      305.61      291.26      5.52 o 
   6   4  -9      194.88      151.57     23.75 o 
   6   4  -8      139.00      130.94      7.79 o 
   6   4  -7      181.94      177.69      5.34 o 
   6   4  -6      196.64      200.70     13.56 o 
  -6  -4   6      202.32      190.99      5.88 o 
  -6  -4   5       36.92       35.97      2.70 o 
  -6  -4   4        0.18        1.49      1.74 o 
  -6  -4   3      317.56      348.54      7.02 o 
  -6  -4   2       34.75       34.70      2.49 o 
  -6  -4   1      125.96      134.16      8.47 o 
  -6  -4   0        0.61       -0.47      1.49 o 
  -6  -4  -1       40.07       36.39      2.57 o 
  -6  -4  -2       46.86       57.09      3.20 o 
  -6  -4  -3      119.53      113.60      4.27 o 
   6   4   4       35.82       43.66      2.52 o 
   6   4   5      175.75      178.09      7.32 o 
   6   4   6      107.39       98.82     11.74 o 
   6   4   7       27.10       30.45      1.67 o 
  -6  -5  11       73.68       73.69      2.15 o 
  -6  -5  10       17.86        9.65      1.16 o 
  -6  -5   9      104.11      107.08      3.63 o 
   6   5  -8      162.71      151.92      4.62 o 
   6   5  -7      370.71      399.68     30.04 o 
  -6  -5   6       60.83       62.90      3.25 o 
  -6  -5   5      107.85      102.77      4.66 o 
  -6  -5   4      209.16      226.04      6.04 o 
  -6  -5   3      132.83      149.99      5.46 o 
  -6  -5   2        0.37        1.78      1.58 o 
  -6  -5   1       39.09       36.12      2.53 o 
  -6  -5   0       13.07       11.60      1.71 o 
  -6  -5  -1        3.13        2.79      1.72 o 
   6   5   2      137.10      150.06      5.14 o 
   6   5   3       24.29       24.72      1.98 o 
   6   5   4      106.44      110.04      3.52 o 
   6   5   5       23.89       25.23      4.43 o 
   6   5   6       67.30       85.07      7.54 o 
  -6  -6  10       19.22       20.23      1.45 o 
  -6  -6   9       28.92       32.86      1.95 o 
  -6  -6   8      147.94      102.80      3.58 o 
  -6  -6   7      108.94      109.00      3.79 o 
  -6  -6   6      150.12      131.80      4.55 o 
  -6  -6   5      345.88      328.91      8.49 o 
   6   6  -4       94.21       91.44      3.62 o 
  -6  -6   3      121.76      113.82      3.90 o 
  -6  -6   2       94.91       93.47      4.90 o 
  -6  -6   1       93.46      102.70      5.55 o 
  -6  -6   0       63.02       67.60      3.30 o 
  -6  -6  -1       72.35       73.57      3.05 o 
  -6  -6  -2       28.04       31.12      2.13 o 
   6   6   3        0.49        0.92      1.17 o 
   6   6   4       12.32       13.75      1.24 o 
  -6  -7  10        6.04        6.29      0.82 o 
  -6  -7   9       87.73       94.57      2.67 o 
  -6  -7   8       57.62       61.70      2.47 o 
  -6  -7   7        7.09        7.00      1.13 o 
  -6  -7   6       88.36       83.68      4.11 o 
  -6  -7   5        2.99        3.94      1.18 o 
  -6  -7   4       14.25       11.10      1.33 o 
  -6  -7   3      178.44      158.04      4.79 o 
  -6  -7   2      313.14      332.98      7.23 o 
   6   7  -1        6.22        6.41      1.37 o 
  -6  -7   0       64.63       69.23      2.95 o 
  -6  -7  -1       54.34       58.12      2.22 o 
  -6  -7  -2       48.27       52.41      2.12 o 
  -6  -7  -3       29.39       32.21      1.46 o 
  -6  -8   8       30.39       40.73      1.57 o 
  -6  -8   7       92.63       78.63      2.26 o 
  -6  -8   6       10.39        9.92      1.34 o 
  -6  -8   5        0.23        1.26      0.95 o 
   6   8  -4       16.18       19.16      1.94 o 
   6   8  -3      409.70      365.80      5.27 o 
  -6  -8   2       51.48       54.10      4.50 o 
  -6  -8   1        1.00        0.53      1.06 o 
  -6  -8   0       88.41      101.82      2.59 o 
  -6  -8  -1        1.48        2.11      0.86 o 
   7  -9  -4      151.95      161.80     79.92 o 
   7  -9  -3       45.66       48.25     18.39 o 
   7  -9  -2       69.72       58.99      2.48 o 
   7  -9  -1       45.73       35.29      3.40 o 
  -7   9   1       47.93       74.07      4.93 o 
   7  -9   0       63.75       50.63      3.25 o 
   7  -9   1       34.87       49.28      2.24 o 
   7  -9   2       52.56       33.63      2.10 o 
   7  -9   3       22.18       36.98      2.75 o 
   7  -9   4        2.96        3.09      0.88 o 
   7  -8  -6        6.93        8.60      2.95 o 
   7  -8  -5       86.43      101.20     45.75 o 
   7  -8  -4       96.37      106.31     44.64 o 
   7  -8  -3      167.73      198.40     71.04 o 
   7  -8  -2      215.08      307.11      5.78 o 
   7  -8  -1       65.55      114.43      3.79 o 
   7  -8   0       33.40       52.24      2.71 o 
   7  -8   1      368.53      309.91      6.78 o 
  -7   8  -1      401.58      512.21      7.92 o 
   7  -8   2       76.91       84.22     10.33 o 
   7  -8   3       71.77      112.23      6.40 o 
   7  -8   4       23.84       32.21      1.92 o 
   7  -8   5       25.81       30.60      4.60 o 
  -7   8  -6        1.09        1.44      0.76 o 
   7  -7  -8      164.38      222.99      4.34 o 
   7  -7  -7       40.99       64.14      2.38 o 
   7  -7  -6       10.01       19.64      2.77 o 
   7  -7  -5       41.18       57.18     23.15 o 
   7  -7  -4        7.51       11.31      6.21 o 
   7  -7  -3       97.63      131.76      4.55 o 
   7  -7  -2       55.22       77.92      3.74 o 
   7  -7  -1      105.70      127.65      4.32 o 
   7  -7   0      157.30      225.51      5.78 o 
   7  -7   1      186.08      252.71      6.00 o 
   7  -7   2       46.84       51.78      5.32 o 
   7  -7   3      191.02      182.47      5.82 o 
  -7   7  -3      224.98      213.88     32.71 o 
   7  -7   4      260.65      291.15     31.48 o 
   7  -7   5      135.65      127.98     14.00 o 
  -7   7  -6       22.97       26.37      1.97 o 
  -7   7  -7       20.27       20.87      1.75 o 
   7  -6  -9      172.88      210.32     69.42 o 
   7  -6  -8      252.35      359.41      5.69 o 
   7  -6  -7      320.84      274.56      8.32 o 
   7  -6  -6      285.39      372.54      8.77 o 
   7  -6  -5       38.50       35.55      2.98 o 
   7  -6  -4      139.27      142.28      5.52 o 
   7  -6  -3       19.30       21.04      2.65 o 
  -7   6   3       71.19       60.79      3.42 o 
   7  -6  -2        7.99       10.94      1.80 o 
   7  -6  -1        0.50        1.03      1.59 o 
   7  -6   0      159.32      193.67      5.49 o 
   7  -6   1        5.46        6.29      1.71 o 
   7  -6   2      434.64      369.00     30.74 o 
   7  -6   3       29.39       49.35      3.68 o 
   7  -6   4      102.20       95.80     10.42 o 
   7  -6   5      124.94      124.07      4.50 o 
  -7   6  -5      130.56      133.97     30.88 o 
  -7   6  -6      157.10      206.51      8.70 o 
  -7   6  -7      219.73      252.78      6.24 o 
   7  -5 -10      107.62      200.78      4.11 o 
   7  -5  -9      161.94      157.32      4.66 o 
   7  -5  -8      135.20      119.59      5.29 o 
   7  -5  -7      270.22      345.87      8.13 o 
  -7   5   6      344.39      337.20      8.85 o 
   7  -5  -5      980.28      883.20     12.26 o 
   7  -5  -4      130.84      193.80      6.17 o 
   7  -5  -3      237.40      364.99      7.38 o 
   7  -5  -2      210.16      296.30      6.47 o 
   7  -5  -1      565.01      729.14     10.92 o 
   7  -5   0        7.59        4.40      1.65 o 
   7  -5   1       11.53       12.80      1.72 o 
   7  -5   2       23.59       21.19      2.49 o 
   7  -5   3       17.53       18.88      2.04 o 
   7  -5   4      142.32      140.70      5.93 o 
   7  -5   5      243.36      241.59     24.75 o 
  -7   5  -6       23.68       26.69      2.20 o 
   7  -5   7       99.54      118.14      3.71 o 
  -7   5  -8      289.77      348.60      5.20 o 
   7  -4 -10      121.92      128.27      4.01 o 
   7  -4  -9       55.89       48.02      2.99 o 
   7  -4  -8      336.32      628.25     10.70 o 
  -7   4   7      288.37      254.28      7.94 o 
   7  -4  -6       53.04       78.89      3.86 o 
   7  -4  -5      111.29       75.91      4.44 o 
  -7   4   4      259.61      262.53      7.35 o 
   7  -4  -3      931.90     1455.33     31.99 o 
   7  -4  -2      896.84     1000.19     22.46 o 
   7  -4  -1      383.89      386.40      7.06 o 
   7  -4   0      230.72      375.09      7.18 o 
   7  -4   1      360.00      593.71      8.67 o 
   7  -4   2       79.72       69.04      3.75 o 
   7  -4   3       60.74       61.14      3.52 o 
   7  -4   4      191.33      189.18     10.44 o 
   7  -4   5        1.04        2.15      1.62 o 
  -7   4  -6       89.12       96.92      3.91 o 
  -7   4  -7      144.16      174.90      4.40 o 
  -7   4  -8       38.58       48.39      2.25 o 
   7  -3 -11      114.45      102.08      3.19 o 
   7  -3 -10      346.89      317.13      6.62 o 
   7  -3  -9      110.18      132.69      5.20 o 
   7  -3  -8       75.60       72.34      4.12 o 
   7  -3  -7       87.91      120.92      4.38 o 
   7  -3  -6      124.17      114.44      3.92 o 
   7  -3  -5      904.32     1324.36     16.87 o 
   7  -3  -4      581.47      912.36     11.60 o 
   7  -3  -3      320.18      225.30      5.84 o 
   7  -3  -2       62.74       97.57      3.87 o 
  -7   3   1      408.48      610.86     13.29 o 
  -7   3   0      650.11      742.61      9.71 o 
  -7   3  -1      295.46      472.34     10.31 o 
   7  -3   2       25.50       23.27      2.09 o 
  -7   3  -3      245.75      287.91      8.54 o 
   7  -3   4     1530.81     1733.57     42.21 o 
  -7   3  -5        7.06        9.12      1.61 o 
  -7   3  -6       88.97       96.54      3.90 o 
  -7   3  -7       19.13       20.62      1.83 o 
  -7   3  -8        7.36        8.24      1.22 o 
   7  -2 -11      250.99      203.88      4.82 o 
   7  -2 -10      259.11      242.61      6.02 o 
  -7   2  10      312.03      357.80      5.46 o 
   7  -2  -9      320.76      281.28      7.05 o 
   7  -2  -8      288.29      258.72      9.62 o 
   7  -2  -7       84.29      117.21      4.65 o 
   7  -2  -6       33.95       44.15      2.93 o 
   7  -2  -5      587.73      870.43     13.13 o 
  -7   2   4      569.43      713.06     12.98 o 
  -7   2   3       21.27       29.58      2.34 o 
  -7   2   2       69.96       68.80      2.89 o 
  -7   2   1      145.78      170.51      5.16 o 
   7  -2   0       14.01       14.56      1.76 o 
  -7   2  -1        8.60        9.01      1.88 o 
  -7   2  -2      130.69      147.74      4.44 o 
  -7   2  -2      247.79      303.54     10.95 o 
  -7   2  -3       21.57       20.77      2.05 o 
   7  -2   4      493.50      530.19      9.13 o 
  -7   2  -5      109.00      123.24      4.95 o 
  -7   2  -6      147.28      147.65      4.72 o 
  -7   2  -7       35.35       38.02      2.78 o 
   7  -2   8       56.11       59.22      2.42 o 
   7  -1 -12        1.62        1.06      1.03 o 
   7  -1 -11       58.63       52.61      2.64 o 
   7  -1 -10       54.09       48.96      4.43 o 
   7  -1  -9      178.04      163.39      4.85 o 
   7  -1  -8      612.17      666.29     22.80 o 
   7  -1  -7      294.13      379.67      7.72 o 
  -7   1   6      195.89      260.35      6.42 o 
   7  -1  -5      511.95      558.86      9.26 o 
  -7   1   4      396.75      532.28      9.42 o 
  -7   1   3      156.89      208.25      5.49 o 
  -7   1   2      114.87      122.39      3.93 o 
   7  -1  -1       92.33       91.77      3.42 o 
  -7   1   0        0.98        1.53      1.79 o 
  -7   1  -1      275.19      288.82     16.14 o 
  -7   1  -2        8.52        8.28      1.66 o 
  -7   1  -3      290.40      285.23      6.61 o 
  -7   1  -4       74.95       79.01      3.69 o 
   7  -1   5      226.73      239.75      6.19 o 
   7  -1   6       23.54       26.78      2.64 o 
   7  -1   7       65.66       75.57      3.10 o 
   7  -1   8       39.56       36.76      1.75 o 
   7   0 -12       76.71       71.41      8.34 o 
   7   0 -11      211.86      185.73     22.55 o 
   7   0 -10      109.45       87.51      7.58 o 
   7   0  -9        9.62       10.25      1.65 o 
   7   0  -8        3.72        4.78      2.05 o 
  -7   0   7        2.06        2.46      1.50 o 
   7   0  -6      461.68      427.39      8.39 o 
  -7   0   5      879.61     1106.39     12.68 o 
   7   0  -4      265.07      340.55      6.72 o 
   7   0  -3      561.36      632.33      9.08 o 
   7   0  -2      464.41      474.71      8.11 o 
  -7   0   1       54.99       51.23      2.83 o 
  -7   0   0      352.89      435.42      7.80 o 
  -7   0  -1      178.22      184.71      4.92 o 
  -7   0  -2      301.36      304.33      6.38 o 
  -7   0  -3      277.99      336.25      8.92 o 
  -7   0  -4       67.59       69.41      3.34 o 
  -7   0  -5        9.41        8.11      1.61 o 
   7   0   6        5.05        3.85      1.55 o 
  -7   0  -7        7.07        9.78      1.62 o 
  -7   0  -8       56.78       65.51      2.62 o 
   7   1 -12      241.31      192.48      3.64 o 
  -7  -1  12      364.34      356.01      3.92 o 
   7   1 -11      247.20      230.86     21.63 o 
  -7  -1  10      234.46      236.24      4.38 o 
   7   1  -9      142.84      146.95      3.94 o 
   7   1  -8        2.74        4.40      1.38 o 
   7   1  -7      102.41      120.21      4.13 o 
   7   1  -6        0.10        1.34      1.66 o 
  -7  -1   5       10.30       12.60      4.68 o 
  -7  -1   4      155.50      192.58      5.40 o 
   7   1  -4      292.45      318.56      7.04 o 
  -7  -1   3      249.70      246.84      5.89 o 
   7   1  -2      250.78      256.51      6.02 o 
  -7  -1   1      350.54      374.31      7.51 o 
  -7  -1   0      269.58      282.97      7.22 o 
  -7  -1  -1      302.70      293.25      6.39 o 
  -7  -1  -2      704.19      661.92      9.72 o 
  -7  -1  -3       54.04       51.44      3.09 o 
  -7  -1  -4        9.63        9.27      2.34 o 
  -7  -1  -5      269.24      292.94      6.08 o 
   7   1   6        2.17        1.32      1.30 o 
   7   1   7        0.05       -0.11      1.27 o 
  -7  -2  11       46.49       50.10      1.67 o 
  -7  -2  10      212.68      205.23      3.72 o 
  -7  -2  10      230.87      224.43      4.60 o 
   7   2  -9      174.45      190.54      4.33 o 
  -7  -2   8      253.38      283.80      5.47 o 
   7   2  -7      557.28      595.50      9.44 o 
   7   2  -6       37.87       41.02      2.77 o 
   7   2  -5        0.40        0.89      1.64 o 
   7   2  -4      101.06       90.25      3.67 o 
  -7  -2   3        1.47        1.23      1.76 o 
  -7  -2   2      262.59      322.36      6.70 o 
  -7  -2   1      331.60      340.13      6.92 o 
  -7  -2   0       44.68       48.09      2.71 o 
  -7  -2  -1      157.23      180.06      5.13 o 
  -7  -2  -2      388.03      389.95     10.65 o 
   7   2   3       33.96       38.54      2.45 o 
  -7  -2  -4      122.49      125.90      4.14 o 
   7   2   5       73.99       69.13      3.78 o 
   7   2   6       80.07       84.91      3.08 o 
   7   2   7      194.20      210.14     23.37 o 
  -7  -3  10       39.43       34.04      1.85 o 
  -7  -3   9      284.84      287.79      5.86 o 
   7   3  -8       95.23      100.49      3.81 o 
  -7  -3   8      160.39      161.54      5.15 o 
   7   3  -7      227.41      258.78      6.19 o 
   7   3  -6      139.04      151.60      4.86 o 
  -7  -3   5      476.49      435.69     25.64 o 
   7   3  -4       24.05       19.00      2.00 o 
   7   3  -3        0.98        0.02      1.64 o 
  -7  -3   2      346.76      361.99     13.32 o 
  -7  -3   1      120.02      123.64      4.37 o 
   7   3   0       38.07       42.43      7.41 o 
  -7  -3  -1       53.52       51.56      2.87 o 
  -7  -3  -2       11.73       13.57      1.67 o 
  -7  -3  -3      100.59      120.05      3.80 o 
   7   3   4       34.83       38.23      2.26 o 
   7   3   5       46.85       47.35      2.47 o 
   7   3   6      105.67      108.48      2.80 o 
  -7  -4  10        7.57        6.64      1.08 o 
  -7  -4   9        2.76        1.06      1.92 o 
  -7  -4   8        1.06       -0.38      1.16 o 
   7   4  -7      143.03      148.22      6.51 o 
  -7  -4   6      342.12      367.55      7.22 o 
  -7  -4   5       36.21       37.91      2.84 o 
  -7  -4   4       43.74       48.00      3.49 o 
  -7  -4   3      199.15      204.60      9.30 o 
  -7  -4   2      125.94      138.23      4.60 o 
  -7  -4   1       66.48       68.44      3.35 o 
  -7  -4   0       21.62       21.19      2.02 o 
   7   4   1      171.99      181.68      5.06 o 
  -7  -4  -2       65.44       69.31      5.00 o 
  -7  -4  -3       55.88       63.85      9.42 o 
   7   4   4        1.44        1.36      1.33 o 
   7   4   5       16.85       18.46      1.55 o 
  -7  -5  10      174.29      149.67      3.17 o 
  -7  -5   9        0.88        1.66      0.99 o 
  -7  -5   8        0.04       -0.14      1.08 o 
  -7  -5   7      225.59      254.57      5.96 o 
  -7  -5   6       20.21       22.59      2.04 o 
  -7  -5   5       11.75       11.87      1.76 o 
   7   5  -4      194.72      188.32      8.90 o 
  -7  -5   3        5.21        5.18      1.42 o 
  -7  -5   2       39.69       41.52      2.45 o 
  -7  -5   1       88.32       96.61      3.85 o 
  -7  -5   0       65.13       65.16      2.98 o 
  -7  -5  -1       39.21       38.45      2.26 o 
  -7  -5  -2      119.03      142.95      3.73 o 
   7   5   3       10.35        7.42      1.25 o 
   7   5   4       67.47       79.31      2.37 o 
  -7  -6   9       17.71       21.39      1.34 o 
  -7  -6   8       73.50       85.64      3.06 o 
  -7  -6   7      111.49      126.86      3.52 o 
  -7  -6   6       10.35        8.50      2.29 o 
  -7  -6   5       91.88       81.68      3.59 o 
  -7  -6   4       49.72       44.11      2.28 o 
  -7  -6   3        1.71        0.54      0.98 o 
  -7  -6   2       31.37       32.20      2.07 o 
  -7  -6   1       17.64       20.38      1.72 o 
  -7  -6   0        0.61        0.73      1.01 o 
  -7  -6  -1        7.23       10.13      1.25 o 
  -7  -6  -2       58.49       59.22      2.05 o 
  -7  -6  -3       26.21       31.71      2.63 o 
  -7  -7   8       41.40       53.47      1.75 o 
  -7  -7   7       20.24       28.67      1.46 o 
   7   7  -6       30.21       33.39      6.97 o 
  -7  -7   5       49.58       43.06      1.51 o 
  -7  -7   4        5.59        8.20      1.12 o 
  -7  -7   3       12.12       11.27      1.20 o 
   7   7  -3       12.50        9.99      1.52 o 
  -7  -7   2       11.14        7.21      0.92 o 
  -7  -7   1       18.50       16.89      1.18 o 
  -7  -7   0        0.42        0.23      0.91 o 
  -7  -7  -1       33.33       38.49      1.40 o 
   7   8  -5       17.33       18.07      1.01 o 
   7   8  -4       46.09       51.37      1.64 o 
   7   8  -3        3.59        1.92      0.72 o 
   8  -9  -1       51.32       54.50     23.49 o 
   8  -9   0      107.61      121.79     48.30 o 
   8  -9   1       94.44       89.31      2.45 o 
   8  -8  -5        2.59        3.59      0.96 o 
  -8   8   4      106.69      158.83     14.70 o 
   8  -8  -3       70.19      118.18      4.99 o 
   8  -8  -2       38.99       56.05      2.29 o 
   8  -8  -1        6.12        5.72      3.76 o 
   8  -8   0       13.28       17.78      1.92 o 
   8  -8   1       91.71      135.51      3.74 o 
   8  -8   2       53.45       48.52      4.76 o 
   8  -8   3      101.05      105.12      2.88 o 
   8  -8   4       31.69       35.14     20.91 o 
  -8   7   6      155.70      182.63     65.03 o 
   8  -7  -5       54.09       73.44      2.54 o 
   8  -7  -4      146.81      200.79      4.48 o 
   8  -7  -3       97.33      145.18      4.03 o 
   8  -7  -2       34.00       43.82     16.92 o 
   8  -7  -1      141.95      198.72      7.33 o 
   8  -7   0        4.71        6.40      1.39 o 
   8  -7   1       10.48       13.88      1.45 o 
   8  -7   2       65.31       69.76      6.62 o 
   8  -7   3        0.58        2.60      2.01 o 
  -8   7  -3        8.67        7.03      1.11 o 
   8  -7   4       55.99       51.56      2.24 o 
  -8   7  -5       48.12       53.07      2.95 o 
   8  -6  -8       19.04       22.38      5.66 o 
   8  -6  -7       58.78       60.04     19.25 o 
   8  -6  -6      190.68      196.66     21.50 o 
   8  -6  -5      129.23      179.53      4.52 o 
   8  -6  -4      126.96      191.83     13.91 o 
   8  -6  -3      228.34      323.97      6.49 o 
   8  -6  -2      138.32      212.18      6.00 o 
   8  -6  -1       58.29       78.72      3.32 o 
   8  -6   0      612.69      506.47     28.71 o 
   8  -6   1       25.04       26.04      2.37 o 
   8  -6   2       23.23       22.20      2.51 o 
   8  -6   3        1.00        0.36      1.13 o 
   8  -6   4        6.42        7.16      1.28 o 
  -8   6  -5        0.13        1.51      1.30 o 
  -8   6  -5        6.00        6.50      1.27 o 
  -8   6  -6        4.05        5.65      0.87 o 
   8  -5  -8       44.60       45.67      2.38 o 
   8  -5  -7       53.48       87.67      4.66 o 
   8  -5  -6        2.83        2.62      1.59 o 
   8  -5  -5       76.26       70.16      3.58 o 
   8  -5  -4      115.26      158.55      5.95 o 
   8  -5  -3       88.18       87.04      3.91 o 
   8  -5  -2       57.70       88.89      3.82 o 
   8  -5  -1       83.28      155.96      4.50 o 
   8  -5   0      491.55      497.17     28.54 o 
   8  -5   1       71.57       67.39      3.57 o 
   8  -5   2      226.86      227.89      7.89 o 
   8  -5   3      234.08      258.54      5.38 o 
   8  -5   4        6.57        7.12      1.42 o 
  -8   5  -5        0.61        0.49      1.05 o 
  -8   5  -6       26.43       23.90      1.60 o 
   8  -5   7       26.48       24.22      1.24 o 
   8  -4  -9      287.22      234.06      4.34 o 
   8  -4  -8      141.67      125.00      3.85 o 
   8  -4  -7      142.84      130.54      4.58 o 
   8  -4  -6        0.97        1.95      1.51 o 
  -8   4   5      118.53      113.87      4.60 o 
   8  -4  -4       38.90       56.55      3.64 o 
   8  -4  -3       19.72       28.08      2.36 o 
   8  -4  -2       46.27       61.93      3.83 o 
   8  -4  -1       82.32       73.28      3.56 o 
   8  -4   0        1.62        2.28      1.75 o 
   8  -4   1      331.61      353.54      6.32 o 
  -8   4  -2      101.90      108.57      3.70 o 
  -8   4  -3       50.36       45.31      2.60 o 
  -8   4  -4       94.62      105.30      3.60 o 
  -8   4  -5      183.01      187.47      4.57 o 
  -8   4  -6       60.42       60.44      2.43 o 
  -8   4  -7        3.96        3.97      0.99 o 
   8  -3 -10      145.07      123.32      4.67 o 
   8  -3  -9      132.66      142.08      3.91 o 
   8  -3  -8      312.35      277.17      8.15 o 
   8  -3  -7      431.98      405.19      8.83 o 
   8  -3  -6      833.07      786.78     11.71 o 
  -8   3   5        6.07        6.45      1.51 o 
  -8   3   4       97.06      153.25      5.68 o 
   8  -3  -3      228.34      246.34      6.12 o 
  -8   3   2      452.62      678.31     13.42 o 
  -8   3   1       26.18       22.43      1.90 o 
  -8   3   0       55.33       60.71      2.65 o 
  -8   3   0       56.07       57.82      3.31 o 
  -8   3  -1       20.41       17.28      1.97 o 
  -8   3  -2       17.06       16.44      2.14 o 
  -8   3  -3       77.43       84.10      3.34 o 
   8  -3   4      135.48      135.78      4.20 o 
  -8   3  -5       11.07        8.75      1.54 o 
  -8   3  -6       86.81       89.18      3.07 o 
   8  -3   7      185.48      207.60      3.54 o 
   8  -2 -11       15.39       16.78      1.30 o 
   8  -2 -10        1.41        1.58      0.99 o 
   8  -2  -9        2.90        3.57      1.25 o 
   8  -2  -8      191.05      162.42      6.63 o 
   8  -2  -7      216.00      192.07      6.41 o 
   8  -2  -6      293.41      369.51      7.47 o 
   8  -2  -5      300.76      466.41      8.38 o 
  -8   2   4      658.95      881.48     11.66 o 
  -8   2   3      440.34      637.70      9.72 o 
  -8   2   2      102.13      100.38      3.74 o 
   8  -2  -1      147.76      155.81      4.67 o 
  -8   2   0      288.42      288.02      6.67 o 
  -8   2  -1       67.83       66.28      3.55 o 
  -8   2  -2       11.92       10.45      1.67 o 
  -8   2  -3       33.87       37.87      2.50 o 
  -8   2  -4       25.32       23.62      2.06 o 
  -8   2  -5       40.58       46.31      2.48 o 
  -8   2  -6      105.25      111.13      3.34 o 
   8  -2   7       31.35       40.36      2.29 o 
   8  -1 -11      282.62      238.75     11.98 o 
   8  -1 -10      156.71      139.11     19.89 o 
   8  -1  -9       55.08       54.41      2.96 o 
   8  -1  -8       18.29       20.51      1.82 o 
   8  -1  -7       45.21       55.34      2.90 o 
   8  -1  -6      447.10      545.30     14.53 o 
  -8   1   5      386.46      494.22      9.51 o 
  -8   1   4       79.45       68.72      3.53 o 
   8  -1  -3      182.43      179.06      5.64 o 
  -8   1   2      732.41      817.09     16.81 o 
   8  -1  -1      419.73      437.07      8.97 o 
   8  -1   0      142.46      129.95      4.42 o 
  -8   1  -1       58.17       70.07      3.53 o 
  -8   1  -2      174.88      166.27      5.36 o 
  -8   1  -3     1403.17     1415.77     17.95 o 
   8  -1   4       82.07       87.87      3.46 o 
  -8   1  -5        0.05       -0.78      1.33 o 
   8  -1   6        7.30        9.33      1.45 o 
   8   0 -11      140.71      119.92      5.04 o 
   8   0 -10      138.56      136.68     14.43 o 
   8   0  -9      128.53      134.64      3.60 o 
  -8   0   8      113.37      122.42      6.24 o 
   8   0  -7        3.37        3.83      1.40 o 
   8   0  -6      696.97      872.04     10.17 o 
  -8   0   5       34.07       38.46      2.87 o 
  -8   0   4        4.90        6.74      1.78 o 
  -8   0   3      186.36      179.46      5.16 o 
  -8   0   2       59.96       60.85      3.06 o 
  -8   0   1       16.13       18.28      1.96 o 
   8   0   0      104.83      109.08      3.87 o 
  -8   0  -1      108.37      109.23      3.87 o 
  -8   0  -2       21.01       18.91      1.88 o 
   8   0   3      847.67      926.87     21.76 o 
   8   0   4       19.67       19.96      3.93 o 
  -8   0  -5       88.83      105.50      3.47 o 
  -8   0  -6       91.13       79.72      2.72 o 
  -8  -1  11       79.81       69.59     13.82 o 
   8   1 -10       64.48       54.03      4.55 o 
   8   1  -9      320.60      339.92      9.97 o 
  -8  -1   8       49.97       49.85      3.21 o 
   8   1  -7        2.71        4.06      1.42 o 
  -8  -1   6      306.12      368.79      6.40 o 
  -8  -1   5      357.98      324.23     13.67 o 
  -8  -1   4      165.21      161.31      4.80 o 
   8   1  -3        5.35        5.42      1.58 o 
  -8  -1   2        4.21        3.63      1.57 o 
  -8  -1   1       59.93       64.63      3.29 o 
  -8  -1   0       18.55       18.45      1.91 o 
  -8  -1  -1       42.08       38.32      3.02 o 
   8   1   2       94.76      112.91      3.84 o 
  -8  -1  -3        0.65        0.49      1.23 o 
  -8  -1  -4      204.69      220.09      4.75 o 
   8   1   5       35.24       37.54      2.01 o 
   8   2 -11       56.76       35.81      1.40 o 
  -8  -2  10        0.97        2.28      1.18 o 
   8   2  -9       31.50       30.45     10.06 o 
   8   2  -8       38.75       31.07      4.98 o 
   8   2  -7      169.28      167.83     27.78 o 
   8   2  -6      191.56      174.28      6.55 o 
   8   2  -5       69.69       71.45      3.18 o 
  -8  -2   4       77.64       75.05      3.36 o 
  -8  -2   3      228.66      214.46      5.39 o 
  -8  -2   2       12.85       13.31      1.72 o 
  -8  -2   1       44.65       42.85      2.67 o 
  -8  -2   0       14.31       14.97      1.67 o 
   8   2   1       81.75       88.32      3.58 o 
  -8  -2  -2       52.50       55.64      2.77 o 
  -8  -2  -3        0.57        1.33      1.14 o 
   8   2   4       22.61       21.98      1.71 o 
   8   2   5        7.16        8.80      1.07 o 
   8   3 -10        0.84        0.49      0.90 o 
  -8  -3   9        8.89       10.17      1.11 o 
  -8  -3   8        7.18        6.78      1.21 o 
   8   3  -7        2.75        0.44      1.14 o 
   8   3  -6       40.72       40.64      7.35 o 
  -8  -3   5      201.82      189.61     10.04 o 
  -8  -3   4       93.93       91.30      3.65 o 
  -8  -3   3      123.13      125.02      4.17 o 
  -8  -3   2       11.10       11.78      1.55 o 
  -8  -3   1      104.04      110.00      3.91 o 
  -8  -3   0      140.69      147.50      4.43 o 
   8   3   0      158.53      161.18      4.34 o 
   8   3   1       73.22       77.74      4.41 o 
  -8  -3  -2        0.49        0.09      1.56 o 
   8   3   3        3.27        3.44      1.29 o 
   8   3   4        5.84        4.45      0.92 o 
  -8  -4  10       98.43      101.98      2.20 o 
   8   4  -9       77.84       96.77      2.68 o 
   8   4  -8       62.57       55.76      8.65 o 
   8   4  -7        5.25        2.72      1.63 o 
  -8  -4   6        0.13        0.44      1.27 o 
  -8  -4   5       64.05       57.52      2.55 o 
  -8  -4   4        6.21        6.03      1.30 o 
  -8  -4   3        1.28        1.46      1.13 o 
  -8  -4   2      216.40      208.62      6.17 o 
  -8  -4   1       13.09       11.28      2.07 o 
  -8  -4   0       18.64       21.59      1.85 o 
  -8  -4  -1      131.12      133.27      5.15 o 
  -8  -4  -2       17.59       20.92      1.59 o 
   8   4   3        9.20       10.90      1.10 o 
  -8  -5   9       30.83       36.25      1.48 o 
  -8  -5   8      134.27      140.05      3.22 o 
  -8  -5   7       68.38       66.25      3.11 o 
  -8  -5   6      161.10      181.55      4.03 o 
  -8  -5   5        2.25        1.41      1.03 o 
  -8  -5   4        2.57        1.05      1.12 o 
  -8  -5   3      149.36      142.12      8.57 o 
  -8  -5   2       19.78       17.62      2.01 o 
  -8  -5   1       27.44       33.39      2.33 o 
  -8  -5   0       42.06       44.95      2.42 o 
  -8  -5  -1       23.91       26.26      1.86 o 
  -8  -5  -2        5.80        4.13      0.78 o 
  -8  -6   8       79.89      112.32      2.44 o 
   8   6  -7       75.19       70.18     18.95 o 
   8   6  -6       13.44       12.88      4.29 o 
  -8  -6   5        8.79       11.05      1.13 o 
   8   6  -5        8.88        6.30      1.33 o 
  -8  -6   4       33.67       33.21      1.67 o 
  -8  -6   3      124.15      134.94      3.31 o 
  -8  -6   2        2.17        1.24      0.87 o 
  -8  -6   1        0.78        1.26      0.85 o 
  -8  -6   0       34.41       31.27      1.26 o 
   9  -7  -4      120.09      160.35      5.19 o 
   9  -7  -3       47.11       60.78      3.01 o 
   9  -7  -2      135.05      114.96      8.28 o 
   9  -7  -1      152.64      144.08      6.80 o 
   9  -7   0      103.34       93.01      5.99 o 
   9  -7   1       61.74       49.42      1.96 o 
   9  -7   2       68.99       58.07      1.92 o 
  -9   6   6       37.29       31.18      1.75 o 
   9  -6  -5       38.45       52.38      2.65 o 
   9  -6  -4       61.19       87.86      2.85 o 
   9  -6  -3       85.61      121.67      7.28 o 
   9  -6  -2       59.53       71.33      2.64 o 
   9  -6  -1       40.00       36.02      2.12 o 
   9  -6   0       57.96       54.17      2.55 o 
   9  -6   1       76.23       71.58      2.69 o 
   9  -6   2      132.50      130.46      3.28 o 
  -9   6  -3        9.16        7.26      1.00 o 
   9  -6   4      279.72      300.23     28.55 o 
  -9   5   7      221.02      225.17      3.98 o 
   9  -5  -6       11.08       12.90      1.35 o 
   9  -5  -5      252.05      221.20      4.32 o 
   9  -5  -4      147.24      160.76      7.78 o 
   9  -5  -3        2.51        4.02      1.41 o 
   9  -5  -2      106.38       92.63      3.20 o 
   9  -5  -1        9.54       10.14      2.58 o 
  -9   5   0       33.09       33.57      3.28 o 
  -9   5  -1       58.49       52.61      6.46 o 
  -9   5  -2        3.02        2.42      1.04 o 
  -9   5  -3       14.76       14.71      1.41 o 
  -9   5  -4      120.21      111.37      5.44 o 
   9  -5   5      116.02      128.00      9.80 o 
   9  -4  -8      115.48      114.60      8.11 o 
  -9   4   7      148.08      125.48     10.57 o 
  -9   4   6      101.82       92.04      5.63 o 
  -9   4   5      233.20      288.71      8.36 o 
  -9   4   4      228.16      297.71      9.86 o 
  -9   4   3      123.00      163.84      4.50 o 
  -9   4   2       91.81      108.87     16.77 o 
  -9   4   1      384.79      352.31      5.83 o 
  -9   4   0        2.21        2.90      1.42 o 
   9  -4   1        6.19        5.16      1.22 o 
  -9   4  -2       10.95       10.78      1.34 o 
  -9   4  -3        2.34        3.00      1.00 o 
  -9   4  -4       15.98       16.92      1.66 o 
   9  -4   5       14.15       15.80      1.17 o 
   9  -3  -9       86.23      118.63     19.76 o 
   9  -3  -8        0.96        1.31      1.01 o 
  -9   3   7        9.80       11.33      1.43 o 
   9  -3  -6       78.02       80.53      3.10 o 
  -9   3   5       38.99       35.85      2.60 o 
   9  -3  -4       43.26       37.35      2.26 o 
   9  -3  -3      137.32      181.07      4.90 o 
   9  -3  -2      122.60      122.37      6.13 o 
   9  -3  -1      650.47      593.65     12.98 o 
  -9   3   0       26.70       27.23      3.17 o 
   9  -3   0      120.68      167.28      4.90 o 
  -9   3  -1       63.33       51.91      2.68 o 
  -9   3  -2      220.81      213.10      4.77 o 
  -9   3  -3        3.13        1.81      1.05 o 
  -9   3  -4        9.12        8.79      1.21 o 
  -9   3  -5        7.58        6.48      0.97 o 
   9  -2  -9       47.97       39.82      1.93 o 
   9  -2  -8      138.59      104.84      8.38 o 
   9  -2  -7       67.99       63.70      7.50 o 
  -9   2   6       56.67       57.84      3.05 o 
   9  -2  -5       45.64       32.08      2.50 o 
   9  -2  -4      120.20      123.49      4.10 o 
   9  -2  -3        7.74        7.69      1.79 o 
  -9   2   2        1.34        2.05      1.31 o 
  -9   2   1       74.44       82.71      3.37 o 
  -9   2   0      242.87      244.46      5.63 o 
  -9   2  -1      191.22      179.07      4.74 o 
  -9   2  -2        7.35        7.51      1.32 o 
   9  -2   3       14.73       13.71      1.47 o 
   9  -2   4      243.71      252.72      5.56 o 
   9  -2   5       42.67       42.98      1.77 o 
   9  -1 -10      117.58       95.50      2.26 o 
   9  -1  -9      173.10      129.62      7.08 o 
   9  -1  -8      189.03      171.54      4.35 o 
   9  -1  -7      159.59      141.78      7.20 o 
   9  -1  -6       82.80       78.50      3.33 o 
   9  -1  -5      331.70      372.86      7.48 o 
   9  -1  -4       27.45       22.39      2.05 o 
   9  -1  -3      186.34      169.69     12.37 o 
  -9   1   2      100.26      121.27      4.50 o 
  -9   1   1       37.26       37.60      2.88 o 
  -9   1   0        6.62        5.39      1.38 o 
  -9   1  -1       47.06       63.91      5.69 o 
  -9   1  -2        5.45        6.22      1.39 o 
   9  -1   3       43.94       50.99      3.43 o 
  -9   1  -4       59.02       61.37      3.61 o 
   9  -1   5        7.30        9.22      1.08 o 
   9   0 -10        8.85        8.22      0.84 o 
   9   0  -9      163.77      125.61      4.26 o 
   9   0  -8      181.15      142.68      5.48 o 
   9   0  -7      404.90      353.85     16.39 o 
   9   0  -6       20.81       22.78      2.03 o 
   9   0  -5       65.17       78.30      3.80 o 
   9   0  -4      196.35      180.32      7.96 o 
  -9   0   3      607.23      763.35      8.95 o 
  -9   0   2       49.24       45.45      2.48 o 
  -9   0   1       81.80       76.90      3.42 o 
  -9   0   0        5.84        6.53      1.51 o 
  -9   0  -1        4.41        3.94      1.20 o 
   9   0   2       93.88      102.59      4.36 o 
  -9   0  -3        9.81        8.34      1.48 o 
  -9   0  -4        0.17        1.82      0.95 o 
   9   1 -10        4.16        3.78      0.69 o 
   9   1  -9        2.65        3.77      1.00 o 
   9   1  -8       24.09       21.30      1.62 o 
   9   1  -7       20.92       17.91      1.64 o 
   9   1  -6      233.04      201.56      7.77 o 
   9   1  -5      176.42      154.47      4.31 o 
  -9  -1   4      184.74      174.63      4.53 o 
  -9  -1   3       92.57       92.15      3.57 o 
  -9  -1   2      121.14      115.93      3.68 o 
  -9  -1   1       65.89       60.70      2.87 o 
  -9  -1   0       73.59       75.52      2.96 o 
   9   1   1       52.28       52.71      2.42 o 
  -9  -1  -2      483.86      480.53      6.35 o 
  -9  -1  -3      210.41      230.56      4.49 o 
  -9  -1  -4        2.09        2.28      1.06 o 
   9   2  -9       50.05       39.24      9.71 o 
   9   2  -8        0.22       -0.01      0.82 o 
   9   2  -7      293.84      247.68      6.38 o 
   9   2  -6        1.20        1.97      1.21 o 
   9   2  -5       20.60       21.76      2.19 o 
  -9  -2   4        6.17        4.91      1.35 o 
  -9  -2   3      135.06      133.10      3.80 o 
  -9  -2   2      102.33      104.06      3.43 o 
  -9  -2   1       28.88       27.55      1.90 o 
  -9  -2   0       28.38       23.95      1.76 o 
  -9  -2  -1       22.56       25.74      1.84 o 
   9   2   2      679.36      684.74     11.84 o 
  -9  -2  -3        0.18        0.01      1.04 o 
  -9  -3   9       45.81       48.02      1.57 o 
   9   3  -8        0.54        1.77      0.83 o 
   9   3  -7      332.57      303.91     65.56 o 
   9   3  -6       67.43       62.37     11.21 o 
  -9  -3   5       29.11       28.86      1.84 o 
  -9  -3   4        5.86        4.88      1.11 o 
  -9  -3   3       11.55        8.46      1.26 o 
  -9  -3   2       68.17       56.33      2.25 o 
  -9  -3   1       29.66       26.60      1.70 o 
  -9  -3   0        0.26       -0.68      0.96 o 
   9   3   1       15.49       15.87      1.31 o 
  -9  -3  -2       52.70       60.68      2.99 o 
  -9  -4   8        5.60        5.64      0.81 o 
   9   4  -7       70.19       73.43     11.10 o 
   9   4  -6       54.99       62.47      8.65 o 
  -9  -4   5       57.17       51.52      1.99 o 
  -9  -4   4       41.59       40.03      1.90 o 
  -9  -4   3        3.93        2.39      0.88 o 
  -9  -4   2       40.34       41.39      2.53 o 
  -9  -4   1        2.09        0.93      2.07 o 
  -9  -4   0       69.46       70.21      4.02 o 
  -9  -4  -1        3.04        3.38      0.85 o 
   9   5  -6       53.14       47.56      1.44 o 
   9   5  -5       14.60       12.82      0.92 o 
  -9  -5   4       19.63       18.80      1.07 o 
  -9  -5   3        0.23        0.02      0.77 o 
  -9  -5   2       41.59       41.37      2.92 o 
  -9  -5   1       37.26       36.04      3.41 o 
 -10   6   3       63.30       86.73      2.29 o 
 -10   6   2       69.69       65.54     23.91 o 
 -10   6   1        7.34        6.38      2.13 o 
  10  -6   0       23.32       16.58      1.08 o 
 -10   5   4       67.05       82.32      2.62 o 
 -10   5   3       95.03       92.04     25.30 o 
 -10   5   2       85.45       94.96     26.61 o 
 -10   5   1       90.71       92.32     26.41 o 
 -10   5   0       83.77       80.58     20.10 o 
  10  -5   1       35.03       33.05      1.60 o 
  10  -5   2       12.13        8.79      0.95 o 
 -10   4   5       12.86       16.79      7.64 o 
 -10   4   4       48.37       49.52      5.91 o 
 -10   4   3      106.74       98.30     23.77 o 
 -10   4   2       35.89       45.34     12.92 o 
 -10   4   1        7.07        9.38      3.61 o 
 -10   4   0      145.97      133.15      5.81 o 
 -10   4  -1       85.86       80.14      2.30 o 
  10  -4   2       51.82       45.93      1.69 o 
  10  -3  -7        8.81        5.95      0.83 o 
  10  -3  -6      154.35      184.01     42.71 o 
  10  -3  -5      103.78       84.85      2.35 o 
  10  -3  -4        2.22        1.84      1.01 o 
  10  -3  -3        3.60        4.17      1.32 o 
  10  -3  -2       23.43       16.65      1.35 o 
 -10   3   1       13.17       11.01      1.23 o 
 -10   3   0       20.94       18.82      1.50 o 
 -10   3  -1        6.99        6.51      1.00 o 
 -10   3  -2       21.74       23.37      1.31 o 
 -10   3  -3      146.58      157.19      2.82 o 
  10  -2  -7      231.87      262.03     19.77 o 
  10  -2  -6      185.71      153.08      7.87 o 
  10  -2  -5      129.66      105.05      6.74 o 
  10  -2  -4       28.42       23.25      1.67 o 
  10  -2  -3       77.45       71.44      6.87 o 
 -10   2   2      140.22      133.59      3.38 o 
 -10   2   1       17.92       19.88      1.64 o 
 -10   2   0        0.45        0.15      0.97 o 
  10  -2   1       50.10       46.16      1.93 o 
 -10   2  -2       14.97       15.34      1.19 o 
 -10   2  -3       30.31       36.27      1.47 o 
  10  -1  -8       20.22       14.83      0.96 o 
  10  -1  -7       18.36       14.11      1.14 o 
  10  -1  -6      144.92      112.39      2.95 o 
  10  -1  -5       41.97       47.33      2.42 o 
  10  -1  -4      172.59      157.17      6.65 o 
  10  -1  -3       80.59       73.77      2.95 o 
 -10   1   2      478.74      494.80      6.24 o 
 -10   1   1        7.73        7.29      2.58 o 
 -10   1   0       23.06       22.44      1.61 o 
 -10   1  -1      154.50      179.99      5.63 o 
  10  -1   2        0.72       -0.20      0.84 o 
  10   0  -8        1.14        1.32      0.66 o 
  10   0  -7       31.70       26.71      1.43 o 
  10   0  -6       25.76       19.87      1.39 o 
  10   0  -5       28.60       26.03      1.65 o 
  10   0  -4        9.11        7.93      1.26 o 
 -10   0   3        9.34       11.89      1.68 o 
 -10   0   2      149.24      146.29      8.15 o 
 -10   0   1      106.14      108.03      3.10 o 
 -10   0   0      110.01      102.91      9.05 o 
 -10   0  -1        2.09        1.78      0.87 o 
 -10   0  -2       27.36       29.90      2.08 o 
  10   1  -8       44.50       35.60      1.28 o 
  10   1  -7       58.33       49.22      2.50 o 
  10   1  -6      374.96      304.96      4.78 o 
  10   1  -5        4.12        3.49      0.92 o 
  10   1  -4       60.86       55.43      1.93 o 
 -10  -1   3        5.78        6.70      0.98 o 
 -10  -1   2        4.94        4.56      1.03 o 
 -10  -1   1      104.20      129.15      3.07 o 
 -10  -1   0       25.54       25.07      1.91 o 
 -10  -1  -1        0.23        1.06      0.82 o 
  10   2  -7       26.03       19.34      5.06 o 
  10   2  -6       38.27       31.36      1.28 o 
  10   2  -5      123.22      103.06      2.32 o 
 -10  -2   4       45.12       37.68      1.58 o 
 -10  -2   3        0.65        0.70      0.92 o 
 -10  -2   2        0.62        0.57      0.85 o 
 -10  -2   1        2.99        2.60      0.86 o 
 -10  -2   0        0.35        0.32      0.88 o 
  10   3  -5       48.55       40.53      1.31 o 
  10   3  -4       20.11       18.29      1.03 o 
 -10  -3   3       36.25       32.54      1.58 o 
 -10  -3   2       28.92       25.70      1.19 o 
   0   0  -1       29.42       23.85      0.37 o 
   0   0   2        4.89        5.20      0.32 o 
   0   0   4     1165.35     1128.35     13.26 o 
   0   0  -5      579.80      512.68      4.58 o 
   0   0  -6       15.06       17.43      1.02 o 
   0   0   7       41.11       32.37      1.89 o 
   0   0   8       44.76       40.89      2.05 o 
   0   0  -9     1525.87     1326.24     22.07 o 
   0   0 -10       35.15       25.53      2.29 o 
   0   0 -12       94.04       66.58      2.52 o 
   0   0 -13      203.60      143.07     30.58 o 
   0   1 -13       46.02       33.46      8.75 o 
   0   1 -11      237.16      191.15     10.88 o 
   0  -1  10        4.00        4.89      1.46 o 
   0  -1   9      531.73      420.19     95.43 o 
   0  -1   8      774.12      732.14     37.66 o 
   0  -1   7      681.27      978.58      9.01 o 
   0   1  -6      150.57      115.48      2.37 o 
   0  -1   5       38.85       42.80      1.34 o 
   0  -1   4      343.89      422.76      2.58 o 
   0   1  -3       25.60       21.06      0.76 o 
   0  -1   2       38.33       50.34      2.04 o 
   0   1  -1        3.34        6.54      0.29 o 
   0   1   0      821.04      887.60     39.69 o 
   0   1   1     1168.02     1030.28     19.24 o 
   0   1   3     3718.48     3296.91     37.98 o 
   0   1   4      374.16      331.57      3.99 o 
   0   1   6      887.80      845.32     29.41 o 
   0   1   7      551.81      553.39      7.31 o 
   0  -1  -8      188.80      138.71     40.77 o 
   0  -1  -9        3.71        2.13      2.06 o 
   0  -1 -10        4.89        2.42      1.64 o 
   0  -1 -11       25.88       21.97      3.25 o 
   0  -1 -12      116.17       90.88     15.52 o 
   0   1  13       76.95      118.71      3.11 o 
   0   2 -12       23.08       19.00      1.71 o 
   0  -2  11       42.86       29.80      2.07 o 
   0  -2  10        9.88       25.22      7.81 o 
   0  -2   9      522.73      752.67     33.88 o 
   0   2  -8      526.58      435.99      9.71 o 
   0   2  -7      514.20      760.00     13.67 o 
   0   2  -6      125.26       86.24      4.91 o 
   0   2  -5      348.82      336.93      7.01 o 
   0   2  -4     1353.78     1461.74      9.95 o 
   0  -2   3      279.83      299.17      2.87 o 
   0   2  -2     1023.98     1194.27      4.82 o 
   0   2  -1       20.08       21.72      0.58 o 
   0   2   0        6.80        7.67      0.35 o 
   0   2   2       21.04       23.11      0.97 o 
   0   2   3       13.53       13.66      0.48 o 
   0   2   5     1615.57     1414.02     76.52 o 
   0   2   6      434.31      361.28     14.25 o 
   0   2   8        1.12        2.01      1.37 o 
   0   2   9      969.65      775.43     27.33 o 
   0  -2 -10      101.14       69.66     18.50 o 
   0  -2 -11      142.18       75.69     21.15 o 
   0   2  12        6.57       12.19      1.63 o 
   0   3 -13       21.17       13.25      1.21 o 
   0   3 -12       17.24       15.13      1.56 o 
   0  -3  10        4.67        5.87      1.42 o 
   0  -3   9       30.76       39.19      2.63 o 
   0  -3   8      280.66      305.08    115.56 o 
   0  -3   7      134.27      141.30      3.98 o 
   0   3  -6     1598.30     1836.04     63.06 o 
   0   3  -5       19.40       12.65      0.91 o 
   0   3  -4      671.10      526.85     13.77 o 
   0   3  -3      736.42      863.57      9.00 o 
   0   3  -2      777.99      933.25      8.25 o 
   0   3  -1      379.73      306.00      8.77 o 
   0  -3   0       83.25       66.79      1.75 o 
   0  -3  -1      262.91      276.06      4.03 o 
   0   3   2       17.04       18.44      0.78 o 
   0   3   4       10.44       13.55      0.97 o 
   0   3   5       51.86       59.33      2.24 o 
   0  -3  -7      357.59      299.81      5.27 o 
   0   3   8       32.13       24.25      1.86 o 
   0   3   9      142.28      200.64      5.77 o 
   0  -3 -10      299.90      249.40     26.07 o 
   0  -3 -11       61.28       97.31      3.88 o 
   0   3  12      103.04      160.22      4.06 o 
   0   4 -13       49.52       35.09      9.13 o 
   0   4 -11      102.35       98.17     49.48 o 
   0   4 -10      128.02      137.46     10.84 o 
   0  -4   8        7.99        4.45      1.69 o 
   0  -4   7       63.39       62.50      2.64 o 
   0   4  -6       57.11       42.37      1.85 o 
   0   4  -5      234.18      276.29      8.14 o 
   0   4  -4      370.26      253.11      8.26 o 
   0  -4   3      890.45      739.13      6.70 o 
   0   4  -2      887.28     1160.08      8.21 o 
   0   4  -1      357.37      414.92      3.21 o 
   0   4   0      606.30      809.13      7.26 o 
   0  -4  -1      433.36      498.04      5.67 o 
   0   4   3      301.33      402.89      5.44 o 
   0  -4  -4        0.41        1.66      0.91 o 
   0  -4  -6        2.79        2.65      1.88 o 
   0  -4  -7        7.99        7.39      2.27 o 
   0  -4  -9       10.97        8.22      1.45 o 
   0  -4 -10      135.54      108.76      3.10 o 
   0   5 -12      117.49       69.23      2.58 o 
   0   5 -11      137.23      125.34     66.84 o 
   0   5  -9      343.81      374.59     44.28 o 
   0   5  -8      285.76      280.22      6.25 o 
   0   5  -6      286.30      212.40      5.20 o 
   0   5  -5       10.68       12.25      1.40 o 
   0   5  -4       83.13      108.71      2.67 o 
   0   5  -3        7.10        7.88      0.91 o 
   0   5  -2      118.78      144.70      2.66 o 
   0   5  -1      237.54      310.60      5.34 o 
   0   5   0      284.00      327.06      4.60 o 
   0   5   1      799.80     1108.18     10.19 o 
   0   5   2      155.34      208.52      4.47 o 
   0  -5  -3     1680.81     1299.71     49.81 o 
   0  -5  -5      109.82      144.37      5.18 o 
   0  -5  -6       93.20      126.61      5.07 o 
   0  -5  -8       65.35      104.47      7.10 o 
   0   5   9        0.17        0.54      1.64 o 
   0   5  11       31.89       43.58      2.05 o 
   0   6 -12       68.18       52.60     37.67 o 
   0   6 -10       17.72       15.31      4.37 o 
   0   6  -9      353.52      398.70     65.32 o 
   0  -6   7      130.52      105.65      4.07 o 
   0  -6   6      539.31      459.36      7.24 o 
   0   6  -4       52.05       39.39      2.37 o 
   0   6  -3       10.93        5.73      1.28 o 
   0   6  -2       20.38       32.99      2.40 o 
   0   6  -1       51.64       65.99      2.44 o 
   0   6   0       26.53       21.80      1.79 o 
   0   6   1       21.39       24.83      2.00 o 
   0  -6  -2      116.53      157.17      4.44 o 
   0  -6  -3      471.01      749.57     10.19 o 
   0  -6  -4      266.96      181.53      8.15 o 
   0  -6  -5      158.90      233.88      7.10 o 
   0   6   7       73.62      116.39      4.88 o 
   0   6   8       49.16       72.37      3.68 o 
   0  -6 -10       25.39       23.45     17.87 o 
   0   7 -11        1.22        3.88      1.25 o 
   0   7 -10      132.86      195.39      5.14 o 
   0  -7   8       52.69       69.04      3.11 o 
   0  -7   7       75.57       65.44      3.30 o 
   0  -7   5      201.24      169.04      5.23 o 
   0   7  -4       79.87       72.62      3.64 o 
   0   7  -2      418.62      428.00      7.92 o 
   0  -7   1       16.49       19.41      1.96 o 
   0   7   0        4.28        7.64      1.72 o 
   0  -7  -1       87.24      140.34      4.98 o 
   0  -7  -2        4.10        5.38      1.91 o 
   0  -7  -3       35.01       27.70      2.89 o 
   0  -7  -4       90.63       73.39      3.64 o 
   0  -7  -6      141.24      235.96      6.99 o 
   0   7   7      116.71      189.57      5.77 o 
   0  -7  -9       32.26       30.51     22.08 o 
   0   8 -11      122.41      185.12      3.64 o 
   0   8  -9        6.00        8.86      1.49 o 
   0   8  -8       23.31       34.22      2.34 o 
   0  -8   6        1.17        2.55      1.76 o 
   0   8  -5      119.22      165.77      5.20 o 
   0  -8   3      207.14      208.41      6.02 o 
   0  -8   2      385.18      655.71     31.75 o 
   0   8  -1       10.67       16.43      2.52 o 
   0  -8   0      436.41      398.81      7.72 o 
   0  -8  -1       52.16       47.71      3.01 o 
   0  -8  -2       29.86       28.34      2.61 o 
   0  -8  -3       16.79       13.24      2.11 o 
   0  -8  -4       25.66       44.69      3.94 o 
   0  -8  -5        0.75        2.50      1.87 o 
   0  -8  -6       44.55       72.24      3.69 o 
   0  -8  -8        1.74        1.15      1.07 o 
   0   9 -10       44.56       72.52      2.34 o 
   0   9  -9       28.52       41.77      2.24 o 
   0   9  -7      170.49      271.65     22.84 o 
   0  -9   6        0.57        1.69      1.50 o 
   0  -9   4        8.14        6.87      1.82 o 
   0  -9   3        0.36        1.46      1.88 o 
   0  -9   1      224.23      386.76      9.18 o 
   0  -9   0       10.08        8.86      1.85 o 
   0   9   1       64.34      110.77      4.91 o 
   0  -9  -2      152.65      131.28      4.78 o 
   0  -9  -3      175.16      149.46     14.52 o 
   0  -9  -4       11.39       13.15      1.83 o 
   0  -9  -5       20.70       22.37      5.09 o 
   0   9   6       27.13       24.02     19.58 o 
   0  10  -8       12.43       23.06      1.59 o 
   0  10  -7        0.25        1.06      1.21 o 
   0  10  -5       67.60       95.92      3.28 o 
   0  10  -4       21.13       39.36      2.66 o 
   0  10  -2        3.23        3.45      1.78 o 
   0  10  -1       18.95       16.83      2.04 o 
   0 -10  -1       24.96       23.52      2.06 o 
   0 -10  -2       16.30       12.33      3.72 o 
   0 -10  -3       56.60       60.82     32.48 o 
   0 -10  -4       32.15       31.08     22.37 o 
   0  11  -6      113.94      173.09      3.23 o 
   0  11  -5        8.17       12.92      3.26 o 
   0  11  -3       20.39       26.84      8.02 o 
   0  11  -2        5.95       10.79      2.98 o 
   0 -11   0        0.06        0.62      1.14 o 
   0 -11  -1        0.83       -0.90      1.11 o 
   1 -11  -1       24.37       17.65      3.40 o 
  -1  11   0       31.43       24.60      1.90 o 
   1 -11   2       17.24       16.57      2.07 o 
   1 -11   3        0.02        1.62      1.50 o 
  -1  11  -5        0.17        0.14      0.97 o 
   1 -11   6        8.91        8.60      1.50 o 
  -1  10   5        1.13        0.51      1.16 o 
   1 -10  -4        4.30        3.64      2.68 o 
  -1  10   3       50.00       91.09      8.43 o 
   1 -10  -2       88.46      161.74      7.45 o 
   1 -10  -1      194.07      165.73      5.02 o 
   1 -10   1       55.62       62.92      3.18 o 
   1 -10   2       19.74       23.74      2.18 o 
   1 -10   4      110.42      169.60      4.27 o 
  -1  10  -5        1.94        5.00      1.40 o 
  -1  10  -7       22.34       43.16      4.81 o 
  -1  10  -8        1.29        2.52      0.86 o 
   1  -9  -6       24.92       26.22     15.33 o 
   1  -9  -5        3.19        3.56      2.13 o 
   1  -9  -4        0.24       -0.66      1.45 o 
   1  -9  -3        4.09        5.13      1.72 o 
   1  -9  -2        0.42       -1.00      1.64 o 
  -1   9   1        0.59        1.44      2.05 o 
   1  -9   0       49.46       41.75      2.97 o 
   1  -9   1       78.20       69.94      3.61 o 
  -1   9  -3      113.08      107.90      4.55 o 
   1  -9   4        2.95        5.82      2.20 o 
   1  -9   6       28.03       38.26      2.65 o 
  -1   9  -7      161.50      255.80     48.35 o 
  -1   9  -9       38.94       59.82      9.65 o 
  -1   8   8       91.32       79.77     58.44 o 
   1  -8  -6      122.27      111.48     33.75 o 
   1  -8  -5      122.57      115.60     20.37 o 
   1  -8  -4       70.97      109.36      4.56 o 
  -1   8   3        1.55        2.21      1.97 o 
  -1   8   2       56.20       93.81      4.56 o 
   1  -8  -1        7.68       13.68      2.07 o 
   1  -8   0       42.94       68.23      3.73 o 
  -1   8  -1       10.10       16.70      2.58 o 
   1  -8   2       38.09       37.68      2.90 o 
   1  -8   3      112.51      116.96      4.57 o 
   1  -8   5      276.84      414.80     12.24 o 
   1  -8   6       18.93       14.37      2.54 o 
  -1   8  -8      317.47      383.12     47.87 o 
  -1   8  -9       39.21       50.50      5.34 o 
  -1   7   9        1.77        2.28      1.30 o 
   1  -7  -7      154.41      214.34     11.09 o 
   1  -7  -6       33.48       53.90      3.46 o 
   1  -7  -5       85.34       64.79      3.28 o 
   1  -7  -4      265.30      362.63      8.99 o 
  -1   7   3      278.94      405.55      8.08 o 
  -1   7   2      320.20      271.45      6.37 o 
  -1   7   1        7.58       12.69      2.10 o 
  -1   7   0      288.12      403.86     16.36 o 
  -1   7  -1      120.67      169.82      6.32 o 
  -1   7  -2        8.65        9.11      1.60 o 
  -1   7  -4        0.10       -0.17      1.44 o 
   1  -7   5       16.24       18.58      2.03 o 
   1  -7   7      180.77      144.18      5.21 o 
   1  -7   8       21.62       20.67      2.74 o 
  -1   7 -10      278.77      365.17    120.26 o 
  -1   7 -11       51.17       94.96      2.87 o 
  -1   6  10       46.26       57.98      2.22 o 
  -1   6   8       27.27       36.08      2.73 o 
   1  -6  -7       13.21        8.44      1.79 o 
   1  -6  -5      179.75      251.54      7.51 o 
  -1   6   4       79.50      113.24      4.27 o 
  -1   6   3      113.96      149.93      5.98 o 
  -1   6   2      166.80      236.77      5.61 o 
   1  -6  -1      978.29     1335.07     20.52 o 
  -1   6   0      231.05      293.96      6.43 o 
  -1   6  -1      850.65     1174.41     11.54 o 
  -1   6  -2      244.74      314.47      6.06 o 
  -1   6  -3      326.38      457.88      7.35 o 
  -1   6  -4      117.09       93.08      3.35 o 
  -1   6  -6        0.20        0.45      1.45 o 
  -1   6  -7       27.11       18.79      1.99 o 
  -1   6  -9      140.54      154.75     15.74 o 
  -1   6 -10      278.06      209.33     71.02 o 
  -1   6 -12       65.26       38.83      1.67 o 
  -1   5  11      101.07      144.22      3.63 o 
   1  -5  -9       57.11       45.54      4.00 o 
   1  -5  -8      185.73      249.98      7.12 o 
   1  -5  -6       12.74       13.63      2.21 o 
   1  -5  -5       66.17       86.64      4.00 o 
  -1   5   3        0.51       -0.23      0.99 o 
  -1   5   2      235.35      328.63      5.83 o 
   1  -5  -1       87.14      108.31      3.33 o 
  -1   5   0       17.56       16.39      1.20 o 
  -1   5  -1     1352.07     1776.48     12.83 o 
  -1   5  -2     1572.91     2051.38     21.10 o 
  -1   5  -3      102.68      104.01      2.51 o 
   1  -5   4      481.40      319.32      5.44 o 
  -1   5  -5      623.84      549.60      4.96 o 
  -1   5  -6      136.45      154.97      3.50 o 
  -1   5  -8        7.48        5.37      1.64 o 
  -1   5  -9      141.95      134.66      3.94 o 
  -1   5 -11       64.43       56.52     31.46 o 
  -1   5 -12       10.92        6.12      1.10 o 
  -1   4  12       29.42       44.43      6.02 o 
   1  -4 -10      136.93      180.07      5.60 o 
   1  -4  -9       46.43       66.48      3.74 o 
  -1   4   7      449.97      343.26      5.93 o 
   1  -4  -6      230.90      171.76      8.61 o 
  -1   4   4      504.43      557.10      7.51 o 
  -1   4   3       76.05       71.68      2.56 o 
  -1   4   1        3.13        3.17      0.54 o 
  -1   4   0       74.76       89.21      1.64 o 
  -1   4  -1       67.89       77.46      2.30 o 
  -1   4  -2      339.10      382.28      5.51 o 
  -1   4  -3      288.95      373.41      4.99 o 
  -1   4  -4     1463.63     1643.17     23.08 o 
  -1   4  -5      547.41      614.86     16.14 o 
  -1   4  -6      176.64      132.17     20.62 o 
   1  -4   7      149.30      134.03      3.23 o 
   1  -4   8      605.47      580.70     10.70 o 
   1  -4  10      159.40      133.63     17.05 o 
  -1   4 -11       15.81       14.40      1.71 o 
  -1   4 -13       26.55       16.71      1.17 o 
  -1   3  12       30.16       44.84      2.37 o 
   1  -3 -11        4.18        3.40      1.55 o 
  -1   3  10        0.03        0.33      1.62 o 
  -1   3   9      181.38      248.68      6.73 o 
  -1   3   8       85.86       72.36      2.95 o 
   1  -3  -7      154.45      130.41      3.63 o 
  -1   3   5      335.41      329.54      4.65 o 
  -1   3   4     3195.87     3632.77     60.34 o 
  -1   3   2     1232.35     1509.46     17.45 o 
  -1   3   1      296.04      238.46      3.07 o 
  -1   3   0      108.16      103.44      1.20 o 
  -1   3  -1      146.79      162.61      1.93 o 
  -1   3  -2      114.12      131.92      1.95 o 
   1  -3   3       83.23       68.98      1.58 o 
  -1   3  -4       16.70       21.47      1.02 o 
  -1   3  -5     2194.92     2017.52     33.13 o 
  -1   3  -6      111.90      111.60      2.74 o 
   1  -3   7      386.23      421.06     22.40 o 
   1  -3   8      312.81      427.28     16.85 o 
  -1   3  -9      181.27      165.75     18.08 o 
   1  -3  10      357.88      329.53     35.61 o 
  -1   3 -12      181.59      140.48      3.93 o 
  -1   3 -13       22.51       15.17      1.09 o 
  -1   2  13      226.70      338.20      5.69 o 
  -1   2  12      136.80      195.27      7.32 o 
   1  -2 -11      189.24      245.68      6.14 o 
  -1   2  10        2.55        2.49      2.06 o 
  -1   2   9      134.78       98.18      9.21 o 
  -1   2   8       37.22       34.66      2.07 o 
  -1   2   6       81.42       84.18      2.82 o 
  -1   2   5        0.77        3.81      1.00 o 
  -1   2   3      850.83      978.42      7.21 o 
  -1   2   2      669.62      820.94     39.67 o 
  -1   2   0     1042.74      956.97      6.95 o 
  -1   2  -1     4246.29     3571.55     76.77 o 
  -1   2  -2      391.77      410.69     20.33 o 
  -1   2  -3      667.97      674.38      4.35 o 
  -1   2  -4      503.57      450.93      4.37 o 
  -1   2  -5       26.61       30.27      1.29 o 
  -1   2  -6       86.55       84.30      2.29 o 
   1  -2   7       78.99       78.42      3.14 o 
   1  -2   8      201.86      211.35      8.18 o 
   1  -2   9      221.08      217.13     12.08 o 
   1  -2  10      278.63      280.68      6.10 o 
   1  -2  11      146.49      122.83      4.05 o 
  -1   2 -12      157.35      116.36      3.50 o 
  -1   1  13      128.04      194.17      4.53 o 
   1  -1 -12       77.51       70.98     27.05 o 
  -1   1  11      435.09      342.15      5.82 o 
   1  -1 -10       95.79       51.35     12.66 o 
  -1   1   9       10.49        7.83      1.31 o 
   1  -1  -8      613.40      490.24      5.96 o 
  -1   1   7      147.90      131.16      3.60 o 
  -1   1   6      308.83      347.81      5.33 o 
   1  -1  -4        3.05        3.72      0.59 o 
  -1   1   3      100.85      111.23      2.19 o 
  -1   1   1      726.51      785.25      6.58 o 
  -1   1   0       23.69       30.00      0.62 o 
   1  -1   1     3075.61     3048.25     19.48 o 
   1  -1   2     2739.44     2087.27    119.41 o 
  -1   1  -3     2132.06     1659.24     10.81 o 
   1  -1   4       45.82       53.34      1.52 o 
  -1   1  -5     1794.96     1457.00      7.90 o 
  -1   1  -6      122.19      127.61      2.53 o 
   1  -1   7      186.94      202.88     16.87 o 
   1  -1   8      105.52       97.45      3.35 o 
   1  -1   9       32.14       31.83      2.29 o 
   1  -1  10       63.09       51.28      3.22 o 
   1  -1  11       85.43       80.33      9.39 o 
  -1   1 -13        5.16        3.09      1.31 o 
   1   0 -13       35.30       24.88      1.39 o 
   1   0 -12      145.53      131.28     52.15 o 
   1   0 -11      130.95       89.83      3.89 o 
   1   0 -10      780.66      697.01     85.18 o 
  -1   0   9       32.67       24.69      5.56 o 
  -1   0   8      696.79      608.29     32.25 o 
  -1   0   7      498.78      528.33     10.79 o 
   1   0  -6      908.67     1249.96      9.96 o 
  -1   0   5      175.33      207.73      3.34 o 
   1   0  -4       63.32       62.35      1.26 o 
   1   0  -3        3.54        5.29      0.24 o 
   1   0  -2     1127.99     1114.45      8.98 o 
   1   0  -1      180.14      192.60     17.80 o 
  -1   0  -1     1872.99     2125.76     14.60 o 
   1   0   2      181.16      199.25      1.34 o 
  -1   0  -4      882.71      851.66     13.48 o 
  -1   0  -5      840.87      688.69      4.91 o 
  -1   0  -6      363.73      305.88      4.35 o 
   1   0   7      312.99      302.74      5.84 o 
   1   0   8      503.08      435.52      7.08 o 
   1   0   9       47.80       46.26      4.21 o 
   1   0  10       76.99       66.80      7.91 o 
  -1   0 -12       13.10       10.94      1.30 o 
  -1   0 -13        8.39        6.97      0.72 o 
   1   1 -13       49.67       32.99      1.78 o 
  -1  -1  11      118.62       96.31      3.39 o 
  -1  -1  10      210.44      183.94      4.55 o 
  -1  -1   9       43.43       49.68      2.70 o 
  -1  -1   8      187.43      142.67      3.22 o 
  -1  -1   7     1252.22     1861.54     25.71 o 
  -1  -1   6      454.73      483.23      5.67 o 
   1   1  -5      765.93      932.34      7.36 o 
   1   1  -4     1293.82     1421.99     11.04 o 
   1   1  -3      531.76      605.70      3.45 o 
   1   1  -2      220.55      246.35      1.95 o 
  -1  -1   1      107.79      182.34      1.69 o 
  -1  -1   0      316.93      396.03      2.88 o 
  -1  -1  -1      486.90      504.94      2.70 o 
  -1  -1  -3      785.79      746.43      3.98 o 
   1   1   4       13.82        9.84      0.64 o 
   1   1   6      417.41      386.20      8.69 o 
   1   1   7     1132.49     1016.91     33.99 o 
  -1  -1  -8      157.18      131.96     53.64 o 
   1   1   9        1.01        0.93      1.56 o 
   1   1  10      199.01      157.62      5.03 o 
   1   1  11      121.02      194.06      5.85 o 
   1   1  12       44.00       69.81      3.00 o 
   1   2 -14      199.19      111.01      2.20 o 
   1   2 -12      204.09      152.12      4.25 o 
  -1  -2  11      112.04       93.43      6.08 o 
   1   2 -10      372.13      483.30      8.23 o 
  -1  -2   9        4.49        4.35      1.53 o 
  -1  -2   8      385.16      543.59      8.14 o 
  -1  -2   7        0.37        0.50      1.06 o 
   1   2  -6      193.59      219.41      3.81 o 
   1   2  -5      980.07     1008.48      8.73 o 
   1   2  -4      800.47      974.94      6.31 o 
   1   2  -3     1665.05     2073.23      8.33 o 
  -1  -2   2      304.84      442.04      2.99 o 
   1   2   0      524.01      726.81      6.36 o 
   1   2   2      310.97      278.16      2.23 o 
   1   2   3     1167.54     1036.17     12.65 o 
   1   2   5      223.91      239.07     15.97 o 
   1   2   6       96.23       49.67      2.04 o 
   1   2   8     1098.67      906.57     47.84 o 
  -1  -2  -9        3.81        3.18      1.61 o 
  -1  -2 -10       89.70      144.92      5.67 o 
  -1  -2 -11       65.29       64.72     26.87 o 
   1   2  12       95.41      146.26      3.88 o 
   1   3 -13      182.86      114.57      3.12 o 
   1   3 -12      168.80      120.15      3.80 o 
  -1  -3  10      828.08      697.32     37.66 o 
  -1  -3   9      586.30      831.44     10.61 o 
   1   3  -8      311.34      441.03      8.62 o 
  -1  -3   7       39.42       44.03      2.13 o 
   1   3  -6        3.42        5.16      0.94 o 
   1   3  -5        3.50        1.84      0.67 o 
   1   3  -4        7.81       11.37      0.83 o 
   1   3  -3       58.17       47.03      1.67 o 
   1   3  -2      137.99       95.48      2.19 o 
   1   3  -1     6105.44     5521.91     19.89 o 
  -1  -3   0     1888.89     2247.73     45.08 o 
   1   3   1      426.25      434.06      4.27 o 
   1   3   2     1644.44     1771.49      9.32 o 
  -1  -3  -4      582.07      519.60     96.59 o 
  -1  -3  -5      603.11      636.35     39.91 o 
   1   3   7        9.08        7.78      1.60 o 
   1   3   8      449.36      357.66     13.33 o 
  -1  -3 -10        2.27        1.79      1.18 o 
   1   3  11      119.56      186.20      5.76 o 
   1   3  12       53.64       90.46      2.64 o 
   1   4 -13       19.73       12.82      1.17 o 
  -1  -4  11       69.23       62.58      8.05 o 
   1   4 -10      409.80      485.51     76.81 o 
  -1  -4   8      412.45      438.76      6.71 o 
  -1  -4   7      248.35      243.62      4.62 o 
  -1  -4   6      315.60      296.22      5.37 o 
   1   4  -5     1173.61     1015.05      8.02 o 
   1   4  -4       19.40       12.85      1.11 o 
   1   4  -3      125.16      116.36      2.84 o 
   1   4  -2       83.99       71.94      2.23 o 
  -1  -4   1      116.81      124.21      2.91 o 
   1   4   0       41.62       53.03      2.08 o 
   1   4   1      343.67      387.34     16.86 o 
   1   4   3      487.76      328.66     18.00 o 
  -1  -4  -4     1195.93      767.03    165.14 o 
  -1  -4  -6      491.07      384.83      6.94 o 
  -1  -4  -7       45.02       37.10      2.08 o 
  -1  -4  -9       10.45        8.19      1.37 o 
   1   4  10       23.91       31.94      2.37 o 
   1   5 -12        0.33        0.91      1.61 o 
   1   5 -11        6.64        5.15      3.25 o 
  -1  -5   9      374.87      437.28      7.02 o 
  -1  -5   8      163.71      161.28      4.51 o 
   1   5  -6        3.64        6.33      1.27 o 
   1   5  -5      630.53      537.08      7.59 o 
  -1  -5   4      676.74      547.36     19.57 o 
   1   5  -3      601.57      534.59      9.97 o 
   1   5  -2      222.79      219.57      4.81 o 
   1   5  -1       23.33       23.97      2.08 o 
   1   5   0        0.60        0.45      0.88 o 
   1   5   1       50.75       77.32      2.79 o 
   1   5   2        2.38        2.89      1.01 o 
  -1  -5  -3       13.89       14.55      1.81 o 
   1   5   5      245.59      345.07      8.08 o 
   1   5   6      210.26      351.08      8.52 o 
   1   5   8      111.96      190.91      6.00 o 
   1   5   9      187.38      285.76      6.15 o 
   1   6 -12       11.36       16.13      1.53 o 
   1   6 -10        0.07       -1.10      1.34 o 
   1   6  -9        3.27        3.52      1.35 o 
  -1  -6   7      139.22      118.44      6.10 o 
   1   6  -6       78.68       68.63      3.19 o 
   1   6  -4      419.14      354.98      6.89 o 
   1   6  -3      139.97      177.65      4.97 o 
   1   6  -2      351.72      474.41     10.95 o 
  -1  -6   1      473.55      575.76      7.88 o 
   1   6   0      128.76      151.58      5.37 o 
   1   6   1      157.74      186.77      4.78 o 
   1   6   2        9.08        5.26      1.79 o 
   1   6   3       22.48       31.72      2.91 o 
  -1  -6  -4       14.51       15.95      2.09 o 
   1   6   5        6.63        8.57      2.33 o 
   1   6   7       43.20       66.97      3.75 o 
   1   6   8       37.52       67.27      3.43 o 
   1   7 -11       63.45       90.47      3.25 o 
   1   7 -10      167.82      238.39      5.75 o 
   1   7  -8       22.13       27.87      2.21 o 
   1   7  -7        7.57       11.03      1.62 o 
  -1  -7   5       40.20       33.42      2.41 o 
   1   7  -4       26.56       29.30      2.47 o 
   1   7  -3       38.04       70.40      4.14 o 
   1   7  -2      187.19      224.44      5.60 o 
   1   7  -1      148.60      195.31      9.46 o 
  -1  -7   0      235.68      405.52      8.82 o 
  -1  -7  -1      103.88       92.10      3.96 o 
  -1  -7  -2      470.01      421.85      7.97 o 
  -1  -7  -3        3.53        6.80      2.13 o 
  -1  -7  -4       21.08       14.26      1.94 o 
  -1  -7  -5       39.12       45.30     24.75 o 
   1   7   6       16.28       31.00      2.54 o 
   1   7   7        4.67        7.41      1.70 o 
   1   8 -11        0.40        2.77      0.92 o 
   1   8  -9      111.33      167.96      4.86 o 
  -1  -8   8       42.84       61.12      3.01 o 
  -1  -8   6       96.05      132.84      4.46 o 
  -1  -8   5        8.74        7.61      1.83 o 
  -1  -8   3       11.90       17.34      2.51 o 
  -1  -8   2       83.92      107.47      7.91 o 
   1   8  -1       47.16       79.90     18.99 o 
  -1  -8   0       56.90       49.68      3.12 o 
  -1  -8  -1       62.07       54.61      3.44 o 
  -1  -8  -2      142.34      279.49      8.06 o 
  -1  -8  -3       60.55       49.10      3.40 o 
  -1  -8  -4       52.10       88.87      4.69 o 
  -1  -8  -5       54.50      106.54      4.42 o 
  -1  -8  -6        6.20       12.26      1.82 o 
  -1  -8  -7       47.36       36.74      1.89 o 
   1   9 -10       25.07       41.88      1.90 o 
   1   9  -9       18.21       24.50      1.81 o 
   1   9  -7      218.49      328.18      9.60 o 
   1   9  -6       28.61       47.10      2.75 o 
  -1  -9   4       78.91      118.94     14.13 o 
  -1  -9   3       89.40      186.04      9.20 o 
  -1  -9   1        0.68        0.67      1.85 o 
  -1  -9   0       23.01       20.21      2.17 o 
   1   9   1       12.63       26.00      2.57 o 
  -1  -9  -2       68.67      122.73      6.70 o 
  -1  -9  -3       31.42       60.84      6.07 o 
  -1  -9  -4        3.75        6.74      1.64 o 
  -1  -9  -5       27.28       52.47      5.55 o 
   1  10  -9        1.46        0.93      0.99 o 
   1  10  -8       32.58       51.63      2.24 o 
   1  10  -7       15.76       24.23      1.76 o 
   1  10  -5       80.17      102.56     21.22 o 
   1  10  -4       48.20       65.79     34.44 o 
  -1 -10   2        3.68        2.66      1.82 o 
   1  10  -1      113.29      151.38     68.25 o 
  -1 -10  -1        1.02       -0.27      1.29 o 
  -1 -10  -2        0.99        1.09      1.32 o 
   1  10   3        8.21       14.84      1.75 o 
   1  11  -6       15.50       21.28      1.34 o 
  -1 -11   5        1.44        3.29      1.25 o 
  -1 -11   3       86.44       72.97      5.94 o 
  -1 -11   2       38.99       34.76      2.47 o 
  -1 -11   0       14.16       12.90     12.96 o 
   1  11   1       63.99      138.57      3.34 o 
   2 -11  -1       57.36       42.55      2.13 o 
   2 -11   0        4.36        3.81      1.38 o 
   2 -11   2       22.56       18.06      2.08 o 
   2 -11   3       22.26       27.53      9.77 o 
  -2  11  -5        0.20       -0.83      0.86 o 
  -2  11  -6       63.92      100.12      2.34 o 
   2 -10  -5       28.72       27.59     10.99 o 
  -2  10   4       63.31       95.01     10.11 o 
  -2  10   3        0.13       -0.29      1.48 o 
   2 -10  -2        3.91        2.49      1.43 o 
   2 -10  -1        0.04        0.21      1.50 o 
   2 -10   1       24.56       20.83      2.22 o 
  -2  10  -2        6.13        5.23      1.65 o 
  -2  10  -4       32.37       47.29      5.69 o 
  -2  10  -5      138.82      197.03      4.44 o 
  -2  10  -7        2.25        4.42      1.04 o 
  -2  10  -8       12.73       18.11      1.30 o 
  -2   9   7       64.68       54.04     34.33 o 
   2  -9  -6       86.43       77.04     41.77 o 
   2  -9  -5       77.27       81.29     39.55 o 
  -2   9   4       13.87       19.47      2.06 o 
  -2   9   3      477.84      726.45      9.91 o 
  -2   9   2       73.27      100.33      4.31 o 
  -2   9   1       94.31      122.03     24.68 o 
   2  -9   0        1.83        2.91      1.97 o 
  -2   9  -1        0.32       -0.19      1.77 o 
   2  -9   3        1.76        4.24      2.23 o 
   2  -9   4        0.26        0.85      1.89 o 
  -2   9  -6      809.85      894.15     42.40 o 
  -2   9  -7        3.96        7.14      1.44 o 
  -2   9  -9       19.91       25.14      1.46 o 
  -2   8   8       19.54       14.07      9.66 o 
   2  -8  -6        0.35        0.96      1.44 o 
   2  -8  -5       53.91       68.50      3.63 o 
   2  -8  -4        0.67       -0.56      1.95 o 
  -2   8   3      336.76      507.22      9.54 o 
  -2   8   2      488.90      681.14     11.02 o 
  -2   8   1       69.34       91.58      4.28 o 
  -2   8   0      275.98      395.79     10.23 o 
  -2   8  -1      166.66      187.76      6.02 o 
  -2   8  -2      185.41      243.47      6.76 o 
   2  -8   3      170.22      160.25      6.13 o 
   2  -8   5      179.55      250.38      6.19 o 
  -2   8  -6      103.86       87.99      4.28 o 
  -2   8  -8       32.62       34.73      2.41 o 
  -2   8  -9      130.19      151.75     20.92 o 
  -2   7   9       95.89       59.51      7.60 o 
   2  -7  -7       35.29       28.85      4.46 o 
   2  -7  -6       30.23       24.27      3.32 o 
  -2   7   5        6.36       10.19      2.33 o 
   2  -7  -4      109.69       79.96      3.68 o 
   2  -7  -3      103.04      137.99      4.95 o 
  -2   7   2       93.24      140.47      4.93 o 
   2  -7  -1      131.77      168.09      5.36 o 
  -2   7   0      184.47      233.21      6.17 o 
  -2   7  -1      151.09      198.24      5.65 o 
  -2   7  -2      425.70      575.21      9.46 o 
   2  -7   4      540.78      447.37      9.08 o 
   2  -7   5      388.59      288.63      7.25 o 
   2  -7   7       16.44       16.44      2.45 o 
  -2   7  -8      121.95      127.97      6.26 o 
  -2   7 -10        2.90        3.32      1.35 o 
  -2   7 -11      172.41      146.39      3.35 o 
   2  -6 -10       60.77       74.83      6.98 o 
   2  -6  -8        6.25        7.61      1.70 o 
   2  -6  -7      333.30      446.22     10.42 o 
  -2   6   5       37.36       45.32      2.95 o 
   2  -6  -4       28.89       24.81      2.18 o 
  -2   6   3      163.53      230.72      5.80 o 
  -2   6   2       54.10       40.36      2.17 o 
  -2   6   1       48.67       69.24      3.16 o 
  -2   6   0      184.91      164.14      5.36 o 
  -2   6  -1      203.15      340.03      6.16 o 
  -2   6  -2      383.75      495.63      7.78 o 
  -2   6  -3      429.56      535.24      8.03 o 
   2  -6   4      388.16      277.13      6.31 o 
   2  -6   6      239.41      140.29      4.73 o 
   2  -6   7      745.25      391.24      7.99 o 
   2  -6   9       34.11       35.84      3.65 o 
  -2   6 -10       89.30       63.27     19.86 o 
  -2   5  11        1.24        0.47      1.23 o 
   2  -5  -9      165.10      211.19      6.31 o 
   2  -5  -8      116.14      162.47      5.77 o 
  -2   5   6      353.50      457.95      9.95 o 
  -2   5   5      473.30      470.05     10.06 o 
   2  -5  -3      467.64      631.47      8.61 o 
  -2   5   2       10.75       14.14      1.40 o 
  -2   5   1      162.74      161.69      2.65 o 
  -2   5   0      179.76      208.55      4.02 o 
  -2   5  -1        1.84        2.35      0.66 o 
  -2   5  -2       33.65       48.39      2.41 o 
  -2   5  -3       28.06       28.32      1.41 o 
   2  -5   4       45.51       48.45      1.92 o 
   2  -5   5      174.07      180.57      3.30 o 
   2  -5   6      664.37      682.28     19.47 o 
   2  -5   8      130.44      143.44      3.96 o 
   2  -5   9      373.57      378.50     10.87 o 
  -2   5 -11       48.60       30.92      2.07 o 
  -2   5 -12        8.54        4.70      1.08 o 
  -2   4  12      131.69      185.00      4.64 o 
  -2   4  11       36.52       49.28      2.62 o 
   2  -4 -10       74.90       96.91      4.28 o 
   2  -4  -9        0.07       -0.19      1.78 o 
   2  -4  -7       67.27       56.63      6.36 o 
  -2   4   6      277.04      389.13      6.68 o 
  -2   4   4      200.96      186.26      4.32 o 
  -2   4   3      969.92     1307.72     10.87 o 
  -2   4   1      595.12      745.51      7.73 o 
   2  -4   0      904.17     1180.67      9.47 o 
  -2   4  -1       17.26       13.64      0.96 o 
  -2   4  -2      511.41      657.96     11.42 o 
  -2   4  -3       33.86       36.44      1.44 o 
   2  -4   4        9.28        6.30      0.72 o 
  -2   4  -5        0.02        0.59      0.60 o 
  -2   4  -6        9.43        5.54      3.06 o 
  -2   4  -7       82.68       77.62      2.81 o 
  -2   4  -8      277.45      283.90      5.67 o 
   2  -4  10        4.13        5.25      1.64 o 
  -2   4 -11      102.86       74.75      3.17 o 
   2  -3 -12      125.00      168.44      4.17 o 
   2  -3 -11      260.59      330.72     10.37 o 
  -2   3  10      208.15      128.60     31.48 o 
  -2   3   9      145.42      187.97      6.07 o 
  -2   3   8      163.32      131.61      3.58 o 
  -2   3   7       42.76       39.08      2.01 o 
  -2   3   5       86.15      103.99      2.88 o 
  -2   3   4       47.28       67.72      2.21 o 
  -2   3   2      237.66      237.81      3.05 o 
  -2   3   1      893.41     1191.31      8.31 o 
   2  -3   0     1574.69     1881.74     21.56 o 
  -2   3  -1     2469.51     2856.76      7.69 o 
   2  -3   2      180.50      173.65      2.41 o 
   2  -3   3      589.05      697.72      9.03 o 
  -2   3  -4      679.21      470.67     18.74 o 
  -2   3  -5      172.62      166.27      3.08 o 
   2  -3   6      184.50      195.85      4.01 o 
   2  -3   7        8.66       10.44      1.15 o 
   2  -3   8       46.78       67.88     17.50 o 
   2  -3   9      131.87      119.95      4.42 o 
   2  -3  10       98.09       83.61      3.51 o 
  -2   3 -12       90.90       71.67     12.32 o 
  -2   2  13       33.84       41.39      1.92 o 
   2  -2 -12      166.33      210.34      9.52 o 
  -2   2  11      178.70      131.76      3.47 o 
  -2   2  10       84.43      130.01      4.97 o 
  -2   2   9      500.38      442.97     33.65 o 
  -2   2   8      775.36      750.16      9.91 o 
  -2   2   6      357.37      327.36      4.65 o 
  -2   2   5      213.71      207.33      3.68 o 
  -2   2   3        5.07        5.46      0.90 o 
  -2   2   2       83.37      110.06      1.92 o 
  -2   2   0     1193.81      768.38      5.51 o 
  -2   2  -1     1453.91     1378.60      5.53 o 
   2  -2   2      209.76      268.94      4.77 o 
  -2   2  -3     1621.84     1676.20     15.26 o 
  -2   2  -4      236.21      194.34      3.64 o 
   2  -2   5      434.73      362.71      3.95 o 
  -2   2  -6      360.62      341.11      4.56 o 
  -2   2  -7      511.65      508.25      6.19 o 
   2  -2   8      158.50      155.70      4.02 o 
   2  -2   9       49.04       39.38      3.10 o 
   2  -2  10        0.13       12.70      1.65 o 
  -2   2 -11       22.62       16.95      3.47 o 
  -2   2 -12       68.69       55.93      9.81 o 
  -2   1  13       10.09       15.62      1.52 o 
   2  -1 -12        6.29        4.11      1.09 o 
  -2   1  11        7.85        6.59      1.34 o 
   2  -1 -10      333.14      280.30     75.77 o 
  -2   1   9      381.01      329.95      9.87 o 
   2  -1  -8      127.40      119.92      2.98 o 
  -2   1   7      588.69      600.62      7.37 o 
  -2   1   6     1071.76     1160.65      9.74 o 
  -2   1   4      219.03      197.72      3.23 o 
   2  -1  -3      379.40      410.69      4.38 o 
  -2   1   1      219.36      235.39      9.40 o 
  -2   1   0       12.73       10.70      0.59 o 
   2  -1   2      124.95       99.83      2.05 o 
  -2   1  -3      605.10      655.31      4.53 o 
   2  -1   4     2223.86     2174.71    132.51 o 
   2  -1   5        1.61        1.75      0.64 o 
  -2   1  -6      343.26      318.39      4.55 o 
   2  -1   7      263.72      243.65      5.85 o 
   2  -1   8      476.38      451.86      6.46 o 
   2  -1   9      285.28      271.95     17.84 o 
   2  -1  10      148.01      115.90      9.54 o 
  -2   1 -11       54.21       49.09      7.10 o 
   2   0 -13      152.62      138.42     63.51 o 
   2   0 -12      193.60      112.72     26.51 o 
   2   0 -11       14.28        6.17      1.48 o 
  -2   0  10      141.50      129.56     15.05 o 
  -2   0   9       40.05       26.08      5.50 o 
  -2   0   8        8.38       11.25      1.29 o 
  -2   0   7      480.40      444.20      5.93 o 
  -2   0   6       21.77       21.60      1.50 o 
   2   0  -5     2207.25     2451.47      9.14 o 
   2   0  -4     1331.24     1393.67      8.77 o 
   2   0  -2     2745.24     2473.56     24.16 o 
  -2   0   1     1008.92     1123.63     10.01 o 
   2   0   1      110.25      117.99      1.68 o 
   2   0   2      708.78      726.17      4.36 o 
  -2   0  -4      813.25      923.79      7.94 o 
   2   0   5       59.91       57.17      1.73 o 
  -2   0  -6       50.28       45.73      3.83 o 
   2   0   7      323.67      307.99     12.43 o 
   2   0   8      174.23      157.54      4.60 o 
   2   0   9      404.75      346.82     13.07 o 
   2   0  10      102.42       98.53      4.46 o 
   2   0  11      186.86      160.02     29.36 o 
   2   0  12      154.69      172.87     81.90 o 
   2   1 -14      223.36      137.53      2.39 o 
   2   1 -13      118.11       80.40      2.62 o 
  -2  -1  11       70.93       64.13      6.98 o 
  -2  -1  10       60.47       38.50     13.73 o 
   2   1  -9     1123.08     1448.97    129.26 o 
  -2  -1   8      110.11      143.97      4.11 o 
  -2  -1   7      110.59      126.95      3.11 o 
  -2  -1   6        0.48        0.90      0.63 o 
   2   1  -5      276.49      312.65      3.99 o 
   2   1  -4       42.09       46.49      1.56 o 
   2   1  -3     1465.98     1372.08      6.69 o 
   2   1  -2      198.58      238.75      3.23 o 
  -2  -1   0     9503.54     5729.76    303.16 o 
  -2  -1  -1     2652.39     3057.15     15.07 o 
  -2  -1  -3       10.18       10.05      0.66 o 
  -2  -1  -4      666.11      616.32      4.09 o 
   2   1   6       49.04       42.79      1.86 o 
   2   1   7        1.35        2.15      1.51 o 
  -2  -1  -8        3.00        1.88      1.88 o 
   2   1   9      311.10      155.92     13.17 o 
  -2  -1 -10       58.71       65.98     25.59 o 
   2   1  11      118.02      202.66      5.32 o 
   2   1  12       18.93       32.21      1.93 o 
   2   2 -14       17.44        9.45      0.78 o 
   2   2 -12      186.64      145.51     28.40 o 
  -2  -2  11      419.97      365.25     43.31 o 
   2   2 -10       49.11       72.75      3.45 o 
  -2  -2   9      642.16      828.44     10.07 o 
  -2  -2   8      328.16      412.24      7.42 o 
  -2  -2   7      866.76      900.95     16.48 o 
   2   2  -6      464.10      526.73      6.24 o 
  -2  -2   5       86.61       91.60      2.38 o 
   2   2  -4       14.41       18.07      1.07 o 
   2   2  -3       33.37       42.05      1.47 o 
  -2  -2   2       39.67       45.97      1.57 o 
  -2  -2   1     1973.28     2151.56     34.39 o 
   2   2   0     2883.83     2103.51     62.48 o 
   2   2   2     1493.68     1727.65     61.16 o 
   2   2   3     1152.25      998.99      5.97 o 
   2   2   5       55.65       29.17      1.67 o 
   2   2   6       91.76       57.70      3.06 o 
   2   2   8      236.55      230.86     12.91 o 
   2   2   9        2.58        1.90      1.56 o 
   2   2  10        1.55        5.32      1.82 o 
   2   2  11        0.02       -0.41      1.05 o 
   2   2  12        0.14       -0.33      1.17 o 
   2   3 -13       43.19       29.99      1.71 o 
   2   3 -12       81.47       67.96     14.28 o 
  -2  -3  10        3.68        4.82      1.59 o 
  -2  -3   9      140.68      174.82      5.34 o 
   2   3  -8     1026.52     1224.33     34.24 o 
  -2  -3   7      275.56      296.06      5.13 o 
  -2  -3   6      172.78      158.82      3.78 o 
   2   3  -5      423.45      403.41      7.41 o 
   2   3  -4      374.60      354.38      4.77 o 
   2   3  -3      270.72      289.33      4.45 o 
   2   3  -2        2.99        4.67      0.77 o 
  -2  -3   1      201.80      264.38      3.30 o 
   2   3   1      373.07      296.38     12.62 o 
   2   3   2       17.80       14.77      1.20 o 
   2   3   4       53.83       23.56      6.28 o 
   2   3   5      354.51      170.70      4.18 o 
  -2  -3  -7       10.44        8.00      1.62 o 
  -2  -3  -8        5.04        3.88      1.75 o 
   2   3  10      164.73      277.89      6.57 o 
   2   3  11       49.97       83.17      2.99 o 
   2   4 -13      109.90       64.16      2.15 o 
  -2  -4  11       15.40       12.60      1.54 o 
  -2  -4  10        0.33        1.37      1.33 o 
  -2  -4   8       11.53       11.93      1.60 o 
  -2  -4   7      256.09      272.10      5.15 o 
  -2  -4   6      809.64      957.66    197.18 o 
   2   4  -5      306.73      272.70      5.48 o 
   2   4  -4      345.48      327.18      5.10 o 
   2   4  -3       58.24       46.83      2.31 o 
   2   4  -2     2112.24     2373.51     20.91 o 
  -2  -4   1        1.33        8.08      1.17 o 
   2   4   0       27.72       19.63      1.96 o 
   2   4   1        7.76       10.44      1.30 o 
   2   4   3       14.83        9.55      1.23 o 
  -2  -4  -4       19.84       16.19      1.90 o 
   2   4   6        4.25        1.71      1.49 o 
   2   4   7      445.95      714.51     12.10 o 
  -2  -4  -9       81.83      146.61      5.07 o 
   2   4  10        7.45       15.10      2.04 o 
   2   5 -12       41.03       31.27     10.12 o 
   2   5 -11      496.58      355.82    120.44 o 
  -2  -5   9        0.52       -0.46      1.79 o 
  -2  -5   8        2.79        0.98      1.75 o 
   2   5  -6       71.75       70.28      3.01 o 
   2   5  -5        9.11        6.95      1.25 o 
  -2  -5   4      351.42      437.66     27.68 o 
   2   5  -3      314.00      250.62      4.95 o 
   2   5  -2     1683.08     2100.19     15.18 o 
   2   5  -1      274.66      308.68      5.98 o 
   2   5   0        2.95        1.92      0.98 o 
  -2  -5  -1      654.49      712.04      7.85 o 
  -2  -5  -2      135.06       87.06     21.76 o 
  -2  -5  -3      130.16       73.50      6.05 o 
   2   5   5        6.26        4.75      1.56 o 
   2   5   6        1.04        1.08      1.96 o 
   2   5   8       12.95        6.71      1.27 o 
   2   5   9        3.82        6.01      1.50 o 
   2   6 -12       62.63       81.27      2.82 o 
  -2  -6  10      104.13      109.09      8.68 o 
  -2  -6   9      314.33      311.62    135.31 o 
   2   6  -7       51.72       62.61      3.16 o 
   2   6  -6      166.04      180.11      5.15 o 
   2   6  -4       26.32       34.99      2.26 o 
   2   6  -3       17.36       20.40      1.91 o 
  -2  -6   2      373.01      449.69      7.85 o 
   2   6  -1      102.21      127.29      4.44 o 
   2   6   0      262.92      296.45      5.63 o 
   2   6   1      122.57      103.14      4.65 o 
   2   6   2      127.74      103.36      4.01 o 
  -2  -6  -3      493.05      926.55     14.15 o 
  -2  -6  -4       70.02      124.89      5.26 o 
  -2  -6  -5      217.17      101.54      3.62 o 
  -2  -6  -7       11.60       17.14      2.30 o 
  -2  -6  -8        0.23        0.85      1.61 o 
   2   7 -11       89.63      133.79      3.79 o 
   2   7 -10      123.48      171.17      4.82 o 
   2   7  -8       63.92       83.31      3.89 o 
   2   7  -7       21.21       29.54      2.35 o 
   2   7  -5      189.05      194.81      5.54 o 
   2   7  -4       98.84      114.58      5.06 o 
   2   7  -3       29.33       51.21      3.75 o 
   2   7  -2        0.13        1.76      1.95 o 
   2   7  -1        3.64        8.58      2.13 o 
  -2  -7   0        8.41       11.31      2.42 o 
  -2  -7  -1        6.50        5.62      1.67 o 
  -2  -7  -2        1.55        0.78      1.80 o 
  -2  -7  -3      328.16      278.85     20.16 o 
  -2  -7  -4       62.67       26.57      2.21 o 
  -2  -7  -5       93.20      114.82     68.49 o 
  -2  -7  -6       28.82       28.09     22.99 o 
  -2  -7  -7       36.41       23.47      2.70 o 
   2   8 -11        3.83        5.08      0.97 o 
   2   8  -9       52.51       77.87      3.40 o 
  -2  -8   8       43.37       52.09     16.95 o 
   2   8  -6       26.90       38.75      3.92 o 
   2   8  -5      243.88      265.34     18.29 o 
   2   8  -3      189.11      193.08      6.24 o 
   2   8  -2       95.80       87.54      3.96 o 
   2   8  -1        5.19        9.24      2.23 o 
  -2  -8   0       18.96       17.43      2.12 o 
  -2  -8  -1       13.18       10.60      1.76 o 
  -2  -8  -2       48.30       32.52      2.65 o 
  -2  -8  -3        0.49        1.58      1.76 o 
  -2  -8  -4       36.02       73.98      3.78 o 
  -2  -8  -5       12.76       26.06      4.44 o 
  -2  -8  -6       14.06        8.27      1.22 o 
   2   9 -10        3.09        3.98      0.96 o 
   2   9  -9       16.16       27.31      1.88 o 
   2   9  -7        3.13        3.09      1.34 o 
   2   9  -6       19.37       28.38      2.34 o 
   2   9  -4        3.20        1.88      2.00 o 
   2   9  -3      128.87      124.41      8.55 o 
   2   9  -1       32.37       58.85      9.86 o 
  -2  -9   0       47.74       38.50      3.43 o 
   2   9   1       87.97      168.60      5.80 o 
  -2  -9  -2        2.03        2.34      1.50 o 
  -2  -9  -3        7.11       18.01      1.96 o 
  -2  -9  -4        8.05       12.18      1.58 o 
  -2  -9  -5       24.65       22.83     19.61 o 
   2  10  -8       10.68       14.87      1.30 o 
   2  10  -7       43.84       78.36      2.85 o 
  -2 -10   5        0.00        1.00      1.72 o 
   2  10  -4        2.62        4.98      1.75 o 
  -2 -10   2       35.88       34.31      2.43 o 
   2  10  -1       31.93       30.11      2.63 o 
  -2 -10  -1       14.76        7.47      2.15 o 
  -2 -10  -2       19.03       33.69      2.06 o 
  -2 -11   5       12.13       14.19     10.82 o 
  -2 -11   3        1.54        1.37      0.95 o 
  -2 -11   2        0.20        0.59      1.34 o 
   3 -11  -1       56.52       40.90      2.50 o 
   3 -11   0        3.07        1.61      1.09 o 
   3 -11   2       25.48       19.37      1.77 o 
   3 -11   3       15.12       15.06      1.28 o 
  -3  11  -5       25.22       34.17      1.45 o 
  -3  11  -6       14.53       20.92      1.13 o 
   3 -10  -5       95.85       80.98     31.09 o 
  -3  10   4       34.17       37.32      6.10 o 
  -3  10   3        5.96        7.65      3.67 o 
   3 -10  -2       80.36       59.47      2.80 o 
   3 -10  -1      135.35      102.70      4.95 o 
   3 -10   1      122.84      126.42     40.74 o 
  -3  10  -2       35.49       45.75      2.44 o 
  -3  10  -4        0.01        0.34      1.22 o 
  -3  10  -5        3.53        6.21      1.16 o 
  -3  10  -7       79.63      100.16      2.76 o 
  -3  10  -8       32.11       41.49      1.54 o 
  -3   9   7        1.35        0.58      1.07 o 
   3  -9  -6       11.37        9.66      2.27 o 
  -3   9   5        4.67        7.91      1.53 o 
  -3   9   4       14.17       17.77      3.96 o 
  -3   9   3      258.85      362.23      7.42 o 
  -3   9   2      431.10      332.93      7.90 o 
   3  -9  -1       68.04       60.58     13.46 o 
  -3   9   0      101.73      142.05      5.23 o 
  -3   9  -1       64.37       81.52      4.84 o 
   3  -9   3      147.39      184.72      5.30 o 
   3  -9   4       22.47       26.78      2.25 o 
  -3   9  -6      192.29      225.90     30.76 o 
  -3   9  -7       35.38       45.46      2.52 o 
  -3   9  -9        2.89        3.74      0.96 o 
  -3   8   8       54.62       43.54     27.22 o 
   3  -8  -6       47.10       35.24      2.28 o 
  -3   8   5       11.73       11.10      2.09 o 
  -3   8   4       48.25       64.35      3.42 o 
   3  -8  -3       20.95       18.41      2.34 o 
   3  -8  -2       25.08       34.22      2.82 o 
  -3   8   1        4.30        4.54      1.85 o 
  -3   8   0      123.97      141.77      4.75 o 
  -3   8  -2      148.93      168.40      5.42 o 
  -3   8  -3       37.46       41.26      2.76 o 
   3  -8   5       59.72       66.20      3.10 o 
   3  -8   6      192.80      209.33      5.24 o 
  -3   8  -8       61.72       66.10      6.48 o 
  -3   8  -9        1.64        3.27      1.19 o 
   3  -7  -9      119.50       74.44     12.05 o 
   3  -7  -7      130.14       96.04      9.04 o 
  -3   7   6      216.67      277.28      6.37 o 
  -3   7   5      145.88      200.70      5.64 o 
  -3   7   4      403.82      521.62      9.45 o 
  -3   7   3       22.15       26.17      2.49 o 
  -3   7   2       43.71       60.32      3.52 o 
  -3   7   1        0.32        0.63      1.46 o 
  -3   7   0        0.08        2.02      1.49 o 
  -3   7  -1        1.41        1.54      1.40 o 
  -3   7  -2       15.16       12.34      1.89 o 
  -3   7  -4      125.92      136.89      4.62 o 
   3  -7   5      975.32      954.87     15.79 o 
  -3   7  -7      117.18      131.71      7.11 o 
  -3   7  -8       59.16       67.32     10.89 o 
  -3   7 -10       71.97       62.53      2.79 o 
  -3   7 -11        5.11        5.76      1.32 o 
   3  -6 -10        2.94        0.95      1.13 o 
   3  -6  -8      174.05      195.16      5.98 o 
   3  -6  -7       78.21       97.04      4.25 o 
  -3   6   5       73.74       96.98      4.15 o 
  -3   6   4      659.08      600.76      8.44 o 
  -3   6   3      819.08     1050.91     12.82 o 
  -3   6   2      393.52      373.61     11.35 o 
  -3   6   1      307.41      380.62      7.44 o 
  -3   6   0      127.06      154.07      4.33 o 
  -3   6  -1       81.74       92.27      3.59 o 
  -3   6  -2      174.72      154.95      4.69 o 
  -3   6  -3        0.47        0.29      1.12 o 
  -3   6  -4       21.04       15.00      1.81 o 
  -3   6  -6      113.98      122.24      4.08 o 
   3  -6   7       91.51       50.36      3.05 o 
   3  -6   9       22.63       22.82      2.46 o 
  -3   6 -10      116.54       96.97      3.66 o 
  -3   5  11      119.62      132.44      3.12 o 
   3  -5  -9       37.42       42.24      3.03 o 
   3  -5  -8       69.48       77.68      4.02 o 
  -3   5   6        0.03        0.89      1.82 o 
   3  -5  -5        0.24        0.77      1.70 o 
  -3   5   3      284.41      270.41      8.46 o 
   3  -5  -2      220.62      193.57      3.37 o 
  -3   5   1      442.37      534.16      7.88 o 
  -3   5   0     1075.77     1300.81     27.61 o 
  -3   5  -1      965.17     1167.87      9.54 o 
  -3   5  -2      305.14      320.30      3.83 o 
  -3   5  -3      507.76      517.06      5.71 o 
   3  -5   4      634.83      382.99      7.42 o 
  -3   5  -5       25.92       34.15      1.78 o 
  -3   5  -6      110.86      112.67      3.63 o 
  -3   5  -8        4.75        5.53      1.91 o 
   3  -5   9       65.85       65.58      3.41 o 
  -3   5 -11       29.59       26.57      1.69 o 
   3  -4 -12       70.48       82.11      2.63 o 
  -3   4  11      111.10      129.48      4.19 o 
  -3   4  10      259.68      309.45      7.42 o 
   3  -4  -9       46.23       43.60      3.24 o 
   3  -4  -7      250.72      299.68      6.43 o 
  -3   4   6       74.67       91.57      3.58 o 
  -3   4   4      119.72      110.95      3.29 o 
  -3   4   3       11.27       16.99      1.51 o 
  -3   4   1      615.29      775.18     10.09 o 
  -3   4   0      548.50      858.21      8.61 o 
  -3   4  -1     1085.55     1149.67      7.80 o 
  -3   4  -2     1127.74     1157.98     11.03 o 
  -3   4  -3      807.13      797.72      8.25 o 
  -3   4  -4      460.86      465.63      9.55 o 
   3  -4   5      187.93      197.81      3.79 o 
   3  -4   6      710.19      692.84     52.72 o 
   3  -4   7      168.73      180.93      6.32 o 
   3  -4   8       17.88       17.88      1.93 o 
   3  -4  10        3.91        2.50      1.41 o 
  -3   4 -11        1.05       -0.07      0.98 o 
  -3   3  12        0.89        3.70      1.69 o 
   3  -3 -11      175.57      210.64      5.87 o 
   3  -3 -10      220.02      168.20     76.32 o 
  -3   3   9       56.26       90.14      4.30 o 
  -3   3   8      151.32      198.14      6.22 o 
  -3   3   7      789.58      810.24      9.25 o 
  -3   3   5      518.76      509.52      7.06 o 
  -3   3   4      329.95      310.77      5.03 o 
  -3   3   2      122.24      110.27      2.54 o 
  -3   3   1       79.75      103.86      2.54 o 
  -3   3  -1      112.85      105.61      2.05 o 
   3  -3   2      172.86      173.00      2.84 o 
   3  -3   3       85.75       82.20      2.01 o 
  -3   3  -4      284.76      287.95      4.20 o 
   3  -3   5     1010.05     1075.85      8.84 o 
  -3   3  -6      145.98      140.44      3.42 o 
  -3   3  -7      194.84      218.42      4.82 o 
   3  -3   8      330.13      337.92      7.12 o 
   3  -3   9      390.92      365.40      8.71 o 
   3  -3  10       48.56       36.93      2.39 o 
  -3   2  13      152.69      191.75      4.59 o 
   3  -2 -12        8.11       10.97      1.54 o 
   3  -2 -11       16.97       14.03      6.05 o 
  -3   2   9       33.37       30.94      1.99 o 
  -3   2   8      101.48       95.79      3.23 o 
  -3   2   6       58.50       50.33      2.38 o 
  -3   2   5      621.11      599.12      6.76 o 
  -3   2   3      751.46      742.67      6.66 o 
  -3   2   2      243.38      238.74      3.16 o 
  -3   2   0      112.83      101.79      6.34 o 
  -3   2  -1      491.97      353.77      6.08 o 
  -3   2  -3       71.23       76.81      2.04 o 
  -3   2  -4       23.02       20.29      1.15 o 
  -3   2  -5      325.08      357.11      4.78 o 
  -3   2  -6      170.62      171.75      3.79 o 
  -3   2  -7      167.18      191.06      4.52 o 
   3  -2   8      412.29      415.45      7.18 o 
   3  -2   9        7.92       11.32      1.76 o 
   3  -2  10      217.21      198.84      5.20 o 
  -3   2 -11      166.67      129.64     25.27 o 
  -3   2 -12      124.51       96.36      2.08 o 
  -3   1  13      154.65      192.75      4.16 o 
   3  -1 -12      317.25      196.01     38.96 o 
   3  -1 -11      296.14      172.90      5.01 o 
  -3   1  10       49.64       41.41     18.18 o 
  -3   1   9       24.98       18.89      1.55 o 
  -3   1   8      113.40      148.71     10.70 o 
  -3   1   7        6.05        6.00      1.13 o 
  -3   1   6       78.19       78.54      2.55 o 
  -3   1   4      923.62     1096.97      7.63 o 
   3  -1  -3      276.79      261.25      3.91 o 
  -3   1   1      829.62      573.64      6.50 o 
  -3   1   0      895.85      656.16      5.33 o 
   3  -1   2      451.85      491.91      4.46 o 
  -3   1  -3      700.90      780.19      6.11 o 
  -3   1  -4      414.98      445.55     10.11 o 
  -3   1  -5        8.30        8.06      0.95 o 
  -3   1  -6       28.72       28.06      1.62 o 
  -3   1  -7       16.08       14.62      1.54 o 
   3  -1   8      174.17      166.71      4.52 o 
   3  -1   9       49.70       52.54      2.66 o 
  -3   1 -10       27.48       24.93      6.50 o 
  -3   1 -11       54.21       37.54      8.64 o 
   3  -1  12      123.04      228.61      4.32 o 
   3   0 -13      178.35      144.19     60.56 o 
   3   0 -12      175.84       89.62      3.25 o 
   3   0 -11      197.84      122.16      4.15 o 
  -3   0  10      258.28      233.46      5.02 o 
  -3   0   9      659.07      778.75     12.15 o 
  -3   0   8       77.36       70.29      2.62 o 
  -3   0   7       57.13       46.99      2.49 o 
  -3   0   6      153.76      162.52      3.97 o 
  -3   0   5      519.43      658.89      7.20 o 
   3   0  -4        0.89        0.69      0.54 o 
  -3   0   2       11.40       13.76      0.94 o 
  -3   0   1      677.78      546.82     12.19 o 
   3   0   1      289.54      296.57      9.86 o 
  -3   0  -2      749.87      844.55      6.65 o 
  -3   0  -4      561.61      592.51      9.41 o 
   3   0   5      308.23      274.41      5.18 o 
  -3   0  -6      298.26      210.37      7.64 o 
   3   0   7      125.79      145.99      3.84 o 
   3   0   8       35.19       36.67      2.61 o 
   3   0   9        1.43        1.27      1.20 o 
   3   0  10       10.36        7.54      1.28 o 
  -3   0 -11       67.08       63.15      2.25 o 
   3   0  12        6.34        5.25      2.52 o 
   3   1 -14        1.30        0.35      0.63 o 
   3   1 -13       31.06       20.81      1.45 o 
  -3  -1  11      322.53      296.44      5.58 o 
  -3  -1  10      458.89      455.27    149.09 o 
  -3  -1   9       98.82      128.67      4.16 o 
  -3  -1   8      430.96      547.68      8.44 o 
  -3  -1   7      720.81      866.14     10.31 o 
   3   1  -6      779.87      905.02      8.12 o 
   3   1  -5       77.69       66.11      2.61 o 
  -3  -1   4      170.06      220.68      4.16 o 
  -3  -1   3      192.85      266.15      3.79 o 
  -3  -1   2       94.48      119.60      2.64 o 
  -3  -1   0       44.70       34.21      1.97 o 
  -3  -1  -1       62.49       60.66      1.39 o 
  -3  -1  -3      471.96      460.85      4.83 o 
  -3  -1  -4        3.04        6.16      1.04 o 
   3   1   6      150.39      136.37      3.73 o 
   3   1   7      334.61      369.22      5.83 o 
  -3  -1  -8       59.35       93.73      7.47 o 
   3   1   9      108.30       93.99      3.43 o 
   3   1  10       44.81       48.03     25.22 o 
   3   1  11        0.22        1.32      1.03 o 
   3   2 -14      139.51       82.07      1.92 o 
   3   2 -12        0.14        0.34      0.90 o 
  -3  -2  11        5.43        3.79      1.17 o 
  -3  -2  10      455.93      583.72     43.67 o 
  -3  -2   9        6.41        5.39      1.74 o 
  -3  -2   8      388.70      434.05      7.35 o 
  -3  -2   7      186.46      161.98      4.41 o 
   3   2  -6     1470.92     1668.00     12.05 o 
   3   2  -5      896.25      938.34      6.49 o 
   3   2  -4      422.10      472.51      4.82 o 
   3   2  -3      571.60      618.97      5.64 o 
  -3  -2   2      577.02      822.79      8.00 o 
  -3  -2   1       30.63       22.72      1.04 o 
  -3  -2   0      281.35      194.39      2.56 o 
   3   2   2        6.72        8.41      0.81 o 
   3   2   3      725.94      762.78     21.89 o 
   3   2   5       12.55       10.91      1.31 o 
   3   2   6      195.01      170.80      4.34 o 
  -3  -2  -8      274.24      160.59      9.38 o 
  -3  -2  -9       15.28       12.78      1.75 o 
   3   2  10       52.92       89.11      3.77 o 
   3   2  11       53.47       97.37      3.74 o 
   3   3 -13      146.78      101.27     24.15 o 
   3   3 -12      163.25      120.51     27.86 o 
  -3  -3  10      451.01      571.25      8.46 o 
  -3  -3   9        1.80        2.65      1.54 o 
  -3  -3   8       10.80       15.24      2.30 o 
  -3  -3   7        9.86        8.18      1.07 o 
   3   3  -6      121.41      130.80      3.02 o 
   3   3  -5      112.94      112.22      2.69 o 
   3   3  -4     1093.03     1265.72      7.72 o 
   3   3  -3      345.76      353.24      6.20 o 
  -3  -3   2      789.89      726.37      5.97 o 
  -3  -3   1     2705.72     2350.41     18.27 o 
   3   3   1      243.55      156.72      7.94 o 
   3   3   2      114.62      117.23      6.88 o 
   3   3   4      167.24      126.77      3.47 o 
   3   3   5       11.99        7.12      1.45 o 
  -3  -3  -7       20.67       14.63      1.96 o 
   3   3   8      181.82      330.12      8.12 o 
   3   3  10      112.61      202.06      4.85 o 
   3   4 -13      171.10      107.28     24.64 o 
   3   4 -11       17.04       20.71      6.21 o 
  -3  -4  10      679.50      659.61      9.63 o 
  -3  -4   8      402.39      425.93      6.32 o 
   3   4  -7      147.54      176.41      6.95 o 
  -3  -4   6        7.59        7.96      1.54 o 
   3   4  -5        2.71        2.18      1.06 o 
   3   4  -4       22.13       22.43      1.61 o 
   3   4  -3       20.82       30.96      1.79 o 
   3   4  -2      335.33      384.33      5.64 o 
  -3  -4   1     4347.74     5478.44     68.73 o 
   3   4   0       92.33       46.45      5.35 o 
   3   4   1      655.47      479.98     22.97 o 
   3   4   3      224.81      101.84     34.51 o 
  -3  -4  -4      137.14       93.98      3.32 o 
  -3  -4  -6      535.92      369.47      7.50 o 
  -3  -4  -7       93.63      181.14      6.61 o 
   3   4   9        0.36        0.07      1.15 o 
   3   4  10        0.03        2.73      1.24 o 
   3   5 -12       49.98       44.13     19.02 o 
   3   5 -11        3.86        4.54      3.53 o 
   3   5  -9      303.14      346.91    102.46 o 
  -3  -5   8      126.54      144.08      4.95 o 
   3   5  -6      354.38      382.57      9.01 o 
   3   5  -5      214.71      264.19      6.46 o 
  -3  -5   4       16.44       21.55      1.94 o 
   3   5  -3       18.80       17.04      1.72 o 
   3   5  -2      443.16      438.98      6.33 o 
   3   5  -1       48.72       47.15      2.65 o 
   3   5   0      115.07      102.76      7.87 o 
   3   5   1       69.05       48.98     20.84 o 
   3   5   2      108.72       67.64      3.29 o 
  -3  -5  -3       63.20       30.49      2.18 o 
  -3  -5  -5      200.21      117.07      4.11 o 
   3   5   6       62.42      127.70      5.77 o 
   3   5   8      115.08      214.24      5.44 o 
  -3  -5  -9       59.25      112.13      3.12 o 
   3   6 -12       33.41       42.30      1.97 o 
  -3  -6  10        7.57       13.10      1.85 o 
  -3  -6   9       82.88      102.28     40.12 o 
   3   6  -7      133.73      187.79      9.26 o 
   3   6  -6        5.49        5.47      1.97 o 
   3   6  -4      110.20      111.83      4.02 o 
   3   6  -3      428.75      524.38      9.64 o 
   3   6  -2       43.06       87.42      4.79 o 
   3   6  -1       22.11       25.05      2.59 o 
   3   6   0        0.18        0.82      1.89 o 
  -3  -6  -1       42.00       29.06      2.33 o 
  -3  -6  -2       11.39        8.20      2.04 o 
   3   6   3        0.49        3.04      2.90 o 
  -3  -6  -4       47.30       27.10      2.15 o 
   3   6   5       16.82       28.59      2.75 o 
  -3  -6  -7       24.08       13.54      1.48 o 
  -3  -6  -8      100.68       91.32     78.15 o 
   3   7 -11       48.25       73.48      2.70 o 
   3   7 -10        2.72        4.17      1.38 o 
  -3  -7   8       21.85       23.81     11.48 o 
   3   7  -7      178.05      252.89     39.18 o 
   3   7  -5      125.14      131.34     14.64 o 
   3   7  -4       27.91       25.98      2.31 o 
   3   7  -3      197.03      429.77     10.19 o 
   3   7  -2      118.29      106.95      4.20 o 
   3   7  -1       14.97       18.69      2.02 o 
  -3  -7   0      134.06      115.34      6.48 o 
  -3  -7  -1       32.95       27.32      2.45 o 
  -3  -7  -2        0.17        1.11      1.65 o 
  -3  -7  -3       18.80        9.00      2.08 o 
  -3  -7  -4        5.02        1.91      4.58 o 
  -3  -7  -6       64.08       56.70     51.21 o 
  -3  -7  -7        4.29        3.80      3.84 o 
   3   8 -11       64.61      104.54      2.58 o 
   3   8  -9       76.63      121.68      3.82 o 
   3   8  -8        0.64        3.43      1.37 o 
   3   8  -6        2.90        4.00      2.05 o 
   3   8  -5        0.56        0.33      1.91 o 
   3   8  -3      207.29      203.02      5.61 o 
   3   8  -2       17.87       15.67      2.02 o 
   3   8  -1       27.79       54.60      4.09 o 
  -3  -8   0       42.81       37.82      2.99 o 
  -3  -8  -1       69.57       36.58      5.85 o 
  -3  -8  -2      107.76       61.59      2.96 o 
  -3  -8  -3       10.58        7.55      1.35 o 
  -3  -8  -4       19.78       20.20     16.09 o 
  -3  -8  -5        0.48        1.68      1.05 o 
   3   9 -10       62.37      110.29      2.48 o 
   3   9  -9       42.80       78.34      2.64 o 
   3   9  -7      179.41      328.43      6.28 o 
   3   9  -6        8.61       10.98      5.87 o 
   3   9  -4        8.07       10.97      1.81 o 
   3   9  -3        0.72        1.50      1.75 o 
   3   9  -1        2.13        0.73      1.52 o 
  -3  -9   0       19.70       42.07      3.07 o 
   3   9   1        0.25       -0.28      1.65 o 
  -3  -9  -2      156.50      337.82     12.32 o 
  -3  -9  -3        3.04        4.35      1.34 o 
  -3  -9  -4       32.74       35.26     28.05 o 
   3  10  -8        4.64       10.54      1.06 o 
  -3 -10   7       43.44       30.59     35.68 o 
  -3 -10   5       23.63       24.56     20.24 o 
   3  10  -4       25.19       17.42      1.63 o 
   3  10  -2        6.10        3.56      2.01 o 
   3  10  -1        1.69       -0.54      1.13 o 
  -3 -10  -1       11.66       17.98      1.42 o 
   4 -11  -1       69.09       62.05     23.71 o 
   4 -11   0       25.88       20.18      1.91 o 
   4 -11   2       58.26       42.97      2.20 o 
   4 -11   3       22.78       18.17      1.84 o 
   4 -10  -5       11.63        9.36      1.01 o 
  -4  10   4       39.98       33.84     11.18 o 
  -4  10   3        0.01        0.44      1.22 o 
   4 -10  -2        0.12       -0.32      1.24 o 
   4 -10  -1        8.59        5.91      1.48 o 
  -4  10  -1      213.59      236.19      5.86 o 
  -4  10  -2        8.24       10.31      1.67 o 
  -4  10  -4        9.01       10.41      1.30 o 
  -4  10  -5       47.12       64.33      2.43 o 
  -4  10  -7       20.24       26.82      1.33 o 
  -4   9   6       73.37       80.07      7.86 o 
   4  -9  -5       49.40       41.68      6.86 o 
   4  -9  -4      159.38      177.40     17.10 o 
   4  -9  -3        8.68        6.76      1.80 o 
  -4   9   2       14.81       13.32      1.88 o 
   4  -9  -1        4.48        5.67      1.68 o 
  -4   9   0       14.10       17.10      1.92 o 
  -4   9  -1       44.04       48.84      2.82 o 
  -4   9  -3       83.79       92.94      3.64 o 
  -4   9  -4       97.53      103.51     10.08 o 
  -4   9  -6      162.77      160.79     23.17 o 
  -4   9  -7       27.67       32.38      4.92 o 
   4  -8  -8       25.43       18.48      2.50 o 
   4  -8  -6      233.59      164.58      4.48 o 
   4  -8  -5      111.27       82.82      3.18 o 
  -4   8   4      109.46       81.53      3.89 o 
  -4   8   3      167.60      181.74      5.77 o 
  -4   8   2      416.76      484.49     13.40 o 
  -4   8   1      255.18      278.23      6.59 o 
  -4   8   0       58.41       57.63      3.46 o 
  -4   8  -1        0.50        0.01      1.99 o 
  -4   8  -2        3.80        3.14      1.60 o 
  -4   8  -3        3.83        2.37      1.67 o 
  -4   8  -5       50.37       51.20      3.21 o 
  -4   8  -6      288.38      268.16     17.30 o 
  -4   8  -8       72.73       68.24      8.44 o 
  -4   8  -9       49.89       51.80      2.51 o 
   4  -7  -9       91.93       59.28      4.39 o 
   4  -7  -7        4.26        2.89      1.42 o 
  -4   7   6       10.49       11.26      1.87 o 
  -4   7   5       58.35       73.18      3.63 o 
  -4   7   4      200.36      249.44      7.73 o 
  -4   7   3     1019.53     1213.06     15.08 o 
  -4   7   2      212.41      241.84      6.10 o 
  -4   7   1      159.82      174.65      5.23 o 
  -4   7   0      346.56      367.16      8.09 o 
  -4   7  -1      453.61      469.35      8.66 o 
  -4   7  -2      185.59      176.07      5.24 o 
  -4   7  -4       74.22       79.40      3.35 o 
  -4   7  -5      573.07      521.80     10.01 o 
  -4   7  -7        2.03        2.54      1.59 o 
  -4   7  -8       36.71       37.22      4.96 o 
  -4   7 -10       54.82       49.30      2.24 o 
   4  -6 -10      200.79      160.24     57.31 o 
   4  -6  -8       40.79       26.15      2.09 o 
  -4   6   7       18.17       19.56      2.52 o 
  -4   6   5        5.44        5.74      1.74 o 
  -4   6   4      347.85      407.28      8.55 o 
  -4   6   3        0.13        0.79      1.64 o 
   4  -6  -2      182.89      214.62      6.01 o 
  -4   6   1      160.62       92.41      3.36 o 
  -4   6   0      316.11      361.69      7.32 o 
  -4   6  -1       59.31       54.62      2.49 o 
  -4   6  -2      161.63      159.86      4.06 o 
  -4   6  -3      369.40      347.81      7.87 o 
  -4   6  -4      167.17      147.57      4.40 o 
  -4   6  -6       11.51       11.45      1.68 o 
  -4   6  -7       50.72       48.76      2.65 o 
  -4   6  -9       24.33       19.32      1.98 o 
  -4   6 -10        5.47        3.04      1.25 o 
   4  -5 -11       39.07       34.41     15.85 o 
   4  -5  -9      128.25      120.42      7.68 o 
  -4   5   8      157.85      209.71      5.67 o 
   4  -5  -6      129.38      148.28      5.43 o 
  -4   5   5       40.27       39.18      2.75 o 
  -4   5   3      137.84      134.03      3.68 o 
  -4   5   2       93.03      101.40      3.19 o 
  -4   5   1       29.59       53.67      2.76 o 
  -4   5   0       36.60       31.65      1.48 o 
  -4   5  -1       49.89       27.34      2.02 o 
  -4   5  -2      171.99      160.70      3.63 o 
   4  -5   3       12.97       13.00      1.17 o 
   4  -5   4      756.08      607.97      9.64 o 
  -4   5  -5        4.84        4.09      1.53 o 
  -4   5  -6      399.89      379.39      8.01 o 
   4  -5   8      215.91      223.72     13.99 o 
  -4   5  -9       60.26       43.81      2.87 o 
  -4   5 -11       31.35       26.98      1.49 o 
   4  -4 -12       10.31        9.89      1.14 o 
  -4   4  11       14.65       21.06      1.86 o 
   4  -4 -10        1.81        2.17      1.33 o 
   4  -4  -9      351.58      368.37     30.29 o 
  -4   4   7      157.00      172.75      5.35 o 
  -4   4   6      262.98      271.82      6.47 o 
  -4   4   4      760.23      690.81      8.26 o 
  -4   4   3      316.78      356.63      6.65 o 
  -4   4   1       80.14       76.17      2.61 o 
  -4   4   0       84.35       56.78      2.49 o 
  -4   4  -1      268.01      319.79      6.58 o 
   4  -4   2       30.54       29.84      2.63 o 
   4  -4   3       89.18       86.18      2.85 o 
  -4   4  -4      468.93      445.24      7.02 o 
  -4   4  -5        2.61        2.26      1.13 o 
   4  -4   6       81.00       93.10      3.30 o 
   4  -4   7      234.68      228.54     11.41 o 
   4  -4   8       35.71       40.34      4.08 o 
  -4   4 -10      214.17      173.45      4.68 o 
  -4   4 -11       49.14       29.75      1.58 o 
   4  -3 -12      130.83      147.92      3.86 o 
   4  -3 -11      212.17      146.99     62.65 o 
   4  -3 -10       77.11       82.41      3.71 o 
  -4   3   8        1.88        1.76      1.50 o 
  -4   3   7       11.92       11.46      2.08 o 
  -4   3   5      435.79      437.88      5.52 o 
  -4   3   4      324.75      287.19      4.51 o 
  -4   3   2      886.13      921.80     22.62 o 
  -4   3   1     1400.40     1141.62      8.19 o 
  -4   3  -1      102.24       89.91      2.74 o 
   4  -3   2      491.79      444.12      5.40 o 
   4  -3   3      450.50      439.32      6.13 o 
  -4   3  -4        0.70        0.46      0.74 o 
  -4   3  -5      157.30      163.68      3.99 o 
   4  -3   6        1.07        3.17      1.35 o 
   4  -3   7        3.60        3.38      1.49 o 
   4  -3   8      111.72      108.17      4.22 o 
   4  -3   9      319.24      230.93     34.52 o 
  -4   3 -10       36.04       31.48      2.12 o 
  -4   2  13      113.77      118.75      2.98 o 
   4  -2 -12      125.77       95.83     42.70 o 
   4  -2 -11      220.37      196.98     34.26 o 
   4  -2 -10      201.01      179.31     81.71 o 
  -4   2   9      439.93      381.64     12.48 o 
  -4   2   8      256.11      268.26      6.46 o 
  -4   2   6       86.46       80.73      2.95 o 
  -4   2   5        0.03        0.14      0.80 o 
  -4   2   3       29.44       22.02      1.39 o 
  -4   2   2      503.67      542.07     10.62 o 
  -4   2   0     2777.43     2471.38    160.53 o 
   4  -2   1     1340.93     1083.25      8.59 o 
   4  -2   2      630.32      535.31      6.77 o 
  -4   2  -3      496.06      453.38      5.46 o 
  -4   2  -4      118.20      108.13      2.95 o 
   4  -2   5      372.23      367.80      5.85 o 
   4  -2   6      235.87      231.62      5.24 o 
   4  -2   7        1.78        1.58      1.41 o 
   4  -2   8       27.13       22.11      1.89 o 
   4  -2   9       79.02       59.03      3.09 o 
   4  -2  10       18.20       31.28      6.24 o 
  -4   2 -11       65.59       54.88      1.71 o 
  -4   1  13        2.72        5.06      1.21 o 
   4  -1 -12      176.81      156.52     27.99 o 
   4  -1 -11      301.82      166.06      4.58 o 
  -4   1  10       45.72       66.82      4.93 o 
  -4   1   9      232.25      216.08     13.56 o 
  -4   1   8      916.20     1068.01     14.78 o 
  -4   1   7      546.84      573.39      7.26 o 
  -4   1   6      497.65      543.20      8.03 o 
  -4   1   4      514.79      573.50      6.58 o 
  -4   1   3       30.82       34.15      1.74 o 
  -4   1   1      273.90      339.88      4.53 o 
  -4   1   0       61.79       57.81      1.97 o 
  -4   1  -2      315.67      289.84      4.16 o 
  -4   1  -3      660.26      615.83      9.93 o 
  -4   1  -4      484.45      357.66     45.09 o 
  -4   1  -5      151.56      127.89      3.64 o 
  -4   1  -6      286.26      267.52      5.05 o 
   4  -1   7      161.53      151.96      4.36 o 
   4  -1   8      489.65      431.66      7.51 o 
   4  -1   9        2.88        3.06      1.38 o 
  -4   1 -10        0.14        0.44      0.87 o 
   4  -1  11       14.23       17.49      4.57 o 
   4   0 -13        0.07        0.38      0.86 o 
  -4   0  11       13.42       12.48      2.14 o 
  -4   0  10       11.48       10.63      1.48 o 
  -4   0   9      262.79      265.42     10.67 o 
  -4   0   8      364.06      368.12      6.72 o 
  -4   0   7      114.15      116.41      3.83 o 
  -4   0   6      831.02      975.06     10.15 o 
  -4   0   5     1958.77     2342.81     23.35 o 
   4   0  -4      553.64      609.52      6.25 o 
  -4   0   2      403.25      406.58      4.57 o 
  -4   0   1      842.97      842.50      5.76 o 
  -4   0  -1       21.81       19.87      1.32 o 
  -4   0  -2       39.08       37.60      1.63 o 
  -4   0  -4      409.98      442.13      6.75 o 
   4   0   5      196.97      220.62      4.82 o 
  -4   0  -6       30.68       30.65      2.43 o 
   4   0   7      355.37      337.89      7.03 o 
   4   0   8       82.27       74.27      3.58 o 
   4   0   9      208.18      191.67     19.56 o 
   4   0  10       86.76       95.41     48.94 o 
   4   0  11       72.21      120.08     19.23 o 
   4   1 -13      249.19      175.92     33.17 o 
  -4  -1  11       36.46       31.92      1.94 o 
  -4  -1  10        0.10       -0.16      1.48 o 
  -4  -1   9       79.84       96.02      3.84 o 
  -4  -1   8        7.37        7.16      1.49 o 
  -4  -1   7      126.75      149.17      4.44 o 
  -4  -1   6        0.80        2.13      1.00 o 
   4   1  -5     1203.78     1438.69     11.63 o 
  -4  -1   4      171.46      216.97      4.58 o 
  -4  -1   3     1837.71     1555.06     10.60 o 
  -4  -1   2      654.01      989.50     10.49 o 
  -4  -1   0      371.12      459.75     18.84 o 
  -4  -1  -1      387.99      338.04      4.63 o 
  -4  -1  -3      284.23      270.06      8.19 o 
  -4  -1  -4      192.46      139.39      5.25 o 
   4   1   6       83.09       60.56      3.63 o 
   4   1   7      101.62       86.51      3.66 o 
   4   1   8       15.31       16.66      1.84 o 
   4   1   9       59.50      111.35      4.48 o 
   4   1  10       72.92      127.88      4.82 o 
   4   1  11      151.17      278.41     37.50 o 
   4   2 -12      209.73      171.58      3.85 o 
  -4  -2  11       31.76       27.50      1.82 o 
  -4  -2  10      449.71      573.63     92.31 o 
  -4  -2   9      151.31      180.87      5.26 o 
  -4  -2   8       35.72       39.78      2.77 o 
  -4  -2   7       93.96      118.06      4.10 o 
   4   2  -6      339.27      389.37      5.17 o 
   4   2  -5       76.61       80.50      2.67 o 
   4   2  -4      222.66      252.44      4.38 o 
  -4  -2   3       42.66       40.14      1.93 o 
  -4  -2   2      144.63      150.55     20.19 o 
  -4  -2   1      377.12      338.57     12.92 o 
  -4  -2   0      813.91      969.56      9.09 o 
  -4  -2  -2      429.13      396.15     14.84 o 
  -4  -2  -3      519.50      292.17      7.90 o 
   4   2   5      189.06      125.98      4.83 o 
   4   2   6       51.64       29.14      2.35 o 
  -4  -2  -8        4.40        2.05      1.36 o 
   4   2   9        1.53        0.88      1.16 o 
   4   2  10       16.48       24.51      1.51 o 
   4   3 -13       10.03        7.26      2.03 o 
   4   3 -12      245.50      168.70     42.20 o 
  -4  -3  10       28.44       25.72      2.05 o 
  -4  -3   9      174.39      206.90      5.58 o 
  -4  -3   8      172.14      186.77      5.72 o 
  -4  -3   7      396.87      437.63      8.14 o 
   4   3  -6      225.33      238.18      4.52 o 
   4   3  -5      123.58       98.12      3.27 o 
   4   3  -4       38.38       37.16      1.68 o 
   4   3  -3       32.34       34.62      1.72 o 
  -4  -3   2        5.70        5.42      0.92 o 
  -4  -3   1        8.99       18.60      1.58 o 
   4   3   1      137.34      135.11      3.73 o 
   4   3   2      370.66      373.53     19.85 o 
  -4  -3  -4      459.64      271.18      6.06 o 
  -4  -3  -5       35.48       22.57      2.05 o 
  -4  -3  -7       84.52      162.41      5.69 o 
  -4  -3  -8      151.33      259.64      9.78 o 
   4   3  10        4.15        7.41      1.59 o 
   4   4 -13       14.71       10.66      0.99 o 
   4   4 -11      395.80      259.93     74.50 o 
  -4  -4  10       58.13       54.05      2.27 o 
  -4  -4   8      224.87      227.33      8.92 o 
   4   4  -7      405.58      442.01      8.46 o 
   4   4  -6      165.94      122.97      5.22 o 
   4   4  -5      140.32       91.53      3.56 o 
   4   4  -4      161.45      131.91      7.21 o 
   4   4  -3      258.84      275.91      5.35 o 
  -4  -4   2       67.88       69.47      4.28 o 
  -4  -4   1      173.13      138.07      5.94 o 
  -4  -4   0        0.48        0.38      1.12 o 
   4   4   1        1.61        0.74      1.07 o 
  -4  -4  -3        9.02        2.30      1.28 o 
  -4  -4  -4        1.36        0.58      1.57 o 
  -4  -4  -6      108.50       84.52      3.30 o 
  -4  -4  -7       47.06       82.22      4.07 o 
   4   4   9       34.47       60.32      8.94 o 
   4   5 -12       43.95       38.68     18.62 o 
   4   5 -11        0.10       -0.12      1.01 o 
  -4  -5   9        1.00        2.05      1.50 o 
  -4  -5   8        5.46        5.00      1.88 o 
   4   5  -6      317.25      326.73      7.26 o 
   4   5  -5      385.46      246.01     13.19 o 
   4   5  -4      121.59      147.96      4.90 o 
   4   5  -3      182.96      153.03      4.36 o 
   4   5  -2      275.57      266.85      5.34 o 
   4   5  -1      118.14      119.10      4.00 o 
   4   5   0       89.26       59.24      2.96 o 
  -4  -5  -1        0.42        1.25      1.86 o 
  -4  -5  -2        0.68       -0.07      1.72 o 
  -4  -5  -3        7.14        2.83      1.57 o 
  -4  -5  -5       21.05       35.66      2.85 o 
  -4  -5  -6       42.04       31.76      2.20 o 
  -4  -5  -8        2.20        4.68      1.49 o 
   4   6 -12       11.24       17.76      1.23 o 
   4   6 -10      169.81      158.49     80.79 o 
  -4  -6   9       10.88        8.59      1.53 o 
   4   6  -7        8.68        6.89      1.83 o 
   4   6  -6        1.92        0.91      1.82 o 
   4   6  -4      100.13       96.64      4.00 o 
   4   6  -3        2.51        2.07      2.32 o 
   4   6  -2     1732.58     1555.23     85.62 o 
   4   6  -1        2.70        1.23      1.94 o 
  -4  -6   0       83.07       47.43      2.92 o 
  -4  -6  -1      123.01       53.78      3.35 o 
  -4  -6  -2      111.34       54.47      4.02 o 
   4   6   3       51.89      112.08      5.16 o 
   4   6   4        8.66       19.64      2.42 o 
  -4  -6  -5       40.38       25.38      4.76 o 
  -4  -6  -7      304.40      300.04    247.66 o 
   4   7 -11      150.26      241.18      3.95 o 
   4   7 -10      118.45      200.12      4.32 o 
  -4  -7   8      113.90      123.27     64.30 o 
   4   7  -7      104.47      146.81      8.11 o 
   4   7  -5        0.26       -0.01      1.78 o 
   4   7  -4       69.99       63.42      3.30 o 
   4   7  -3      222.54      475.85     10.56 o 
   4   7  -2       96.97       78.41      6.92 o 
   4   7  -1      161.63      110.10      6.29 o 
  -4  -7   0       44.08       20.57      5.29 o 
  -4  -7  -1       56.57       24.24      2.32 o 
  -4  -7  -2       10.35        5.24      1.41 o 
  -4  -7  -3       71.61       47.71      7.67 o 
  -4  -7  -4       72.81       70.80     57.72 o 
  -4  -7  -5       90.21       65.43      8.23 o 
  -4  -7  -6       73.49       70.62     62.80 o 
   4   8  -9       85.82      141.71      3.57 o 
   4   8  -8        6.21       14.48      1.61 o 
   4   8  -6      144.71      242.36      5.86 o 
   4   8  -5       67.31       50.61      3.44 o 
   4   8  -3       26.51       20.35      3.43 o 
   4   8  -2       12.04       25.06      2.68 o 
   4   8  -1        8.89       18.09      2.50 o 
  -4  -8   0        2.50        0.79      1.53 o 
  -4  -8  -1        0.83       -0.11      1.44 o 
  -4  -8  -2        1.17        2.45      1.56 o 
  -4  -8  -3       39.63       37.51     34.34 o 
  -4  -8  -4        1.82        3.29      1.06 o 
   4   9  -9        0.05        0.49      0.89 o 
   4   9  -7        3.79        4.22      1.08 o 
   4   9  -6       17.54       34.54      2.06 o 
   4   9  -4       58.12       32.94      2.13 o 
   4   9  -3       98.23       45.44     10.68 o 
   4   9  -1        1.23        0.71      1.27 o 
  -4  -9   0        5.73        3.66      1.18 o 
   4   9   1        2.20        4.96      1.50 o 
  -4  -9  -2       39.68       36.52     26.16 o 
  -4 -10   5        3.95        5.41      4.28 o 
   4  10  -4       18.70       13.75      1.06 o 
   4  10  -2        6.62        4.21      0.93 o 
   4  10  -1       16.13       12.13      2.05 o 
   5 -11   0        5.85        3.47      0.97 o 
   5 -11   2       39.83       36.58      3.81 o 
  -5  10   4       43.60       42.42      7.16 o 
  -5  10   3       19.77       18.44      1.54 o 
   5 -10  -2       37.22       30.83      8.60 o 
   5 -10  -1       59.59       52.14      2.57 o 
  -5  10  -1       56.73       54.05      2.26 o 
  -5  10  -2       40.90       42.13      2.77 o 
  -5  10  -4       10.11        7.04      1.08 o 
  -5  10  -5       32.35       36.61      1.70 o 
   5  -9  -6       12.54        8.78      1.12 o 
   5  -9  -5       16.76       14.25      2.97 o 
   5  -9  -4      145.21      124.78     23.32 o 
   5  -9  -3       58.12       52.27      3.15 o 
   5  -9  -2       72.16       57.71      2.82 o 
   5  -9  -1       48.48       50.56      5.19 o 
  -5   9   0       46.89       40.56      2.68 o 
  -5   9  -1      362.94      351.32      6.83 o 
  -5   9  -3       13.39       12.16      1.58 o 
  -5   9  -4        4.25        2.03      1.58 o 
  -5   9  -6        9.09        9.02      1.35 o 
  -5   9  -7        3.57        2.77      1.45 o 
  -5   8   7       16.95       16.89      4.48 o 
   5  -8  -6       28.87       24.26      1.82 o 
   5  -8  -5      108.90      100.45      3.90 o 
  -5   8   4        0.14        0.97      1.57 o 
  -5   8   3       14.27       12.29      1.90 o 
  -5   8   2       98.95       84.30      3.85 o 
  -5   8   1      186.69      175.33      5.66 o 
  -5   8   0      146.83      132.00      4.64 o 
  -5   8  -1       20.28       24.22      2.37 o 
  -5   8  -2      162.48      149.95      4.57 o 
  -5   8  -3      161.17      150.52      4.60 o 
  -5   8  -5       51.73       46.17      9.48 o 
  -5   8  -6       70.11       62.78      5.69 o 
  -5   8  -8        5.27        3.95      1.23 o 
  -5   8  -9        8.07        5.76      1.10 o 
   5  -7  -9      160.92      117.67      2.78 o 
   5  -7  -7      142.72      105.86      6.45 o 
  -5   7   6       48.06       50.50      3.08 o 
  -5   7   5       76.32       81.10      3.90 o 
  -5   7   4       24.36       18.22      2.16 o 
  -5   7   3       61.66       59.51      3.53 o 
  -5   7   2       21.90       19.62      2.21 o 
  -5   7   1       56.68       56.56      3.36 o 
  -5   7   0      165.24      143.94      5.25 o 
  -5   7  -1      178.07      161.13      4.73 o 
  -5   7  -2      218.88      210.54      5.49 o 
  -5   7  -4        5.00        4.50      1.77 o 
  -5   7  -5      266.31      256.08      6.12 o 
  -5   7  -7       64.65       63.28      5.71 o 
  -5   7  -8       43.88       36.27      2.51 o 
   5  -6 -10      100.32       67.91      2.20 o 
   5  -6  -8       38.30       37.74      2.47 o 
  -5   6   7      319.27      322.98      7.21 o 
  -5   6   5      480.30      485.71     12.50 o 
  -5   6   4      117.86      112.60      4.77 o 
  -5   6   3      215.60      203.98     13.39 o 
  -5   6   2      276.28      259.93      6.86 o 
  -5   6   1        3.90        1.99      1.71 o 
  -5   6   0        4.60        1.80      1.53 o 
  -5   6  -1       46.02       44.03      2.65 o 
   5  -6   2       16.04       31.60      2.59 o 
  -5   6  -3       28.71       30.32      2.39 o 
  -5   6  -4      448.89      426.54      9.01 o 
  -5   6  -6       35.82       37.37      2.58 o 
   5  -6   7       83.85       75.37     20.60 o 
  -5   6  -9       69.37       56.87      2.79 o 
  -5   6 -10       28.36       18.81      1.44 o 
   5  -5 -11        4.60        4.00      1.01 o 
   5  -5  -9       20.37       18.12      1.87 o 
  -5   5   8       45.81       40.95      3.29 o 
  -5   5   6      150.51      151.52      5.34 o 
  -5   5   5       27.98       25.76      2.38 o 
  -5   5   3      655.67      598.99      9.95 o 
  -5   5   2      503.43      463.80      8.44 o 
  -5   5   1      359.55      343.87      7.09 o 
  -5   5   0      400.35      382.87      6.85 o 
  -5   5  -1       90.21       79.36      3.07 o 
  -5   5  -2       50.79       54.26      2.62 o 
   5  -5   3      118.22      108.69      3.79 o 
  -5   5  -4      403.05      374.82      7.51 o 
  -5   5  -5      748.19      665.16      9.57 o 
  -5   5  -6       71.62       63.67      3.55 o 
  -5   5  -8       35.93       33.90      2.75 o 
  -5   5  -9       53.30       45.48      2.62 o 
  -5   4  11      161.17      172.35      8.99 o 
   5  -4 -10      147.07      165.41      4.75 o 
  -5   4   9      127.65      122.13      4.31 o 
  -5   4   7       99.27      105.92      4.88 o 
  -5   4   6        0.14        0.27      1.79 o 
  -5   4   4      201.90      186.68      5.42 o 
  -5   4   3      421.55      406.94      6.99 o 
  -5   4   1      678.30      679.42     15.97 o 
  -5   4   0      416.57      405.26      6.82 o 
   5  -4   1      455.45      407.86      6.30 o 
   5  -4   2      528.93      476.89      6.74 o 
  -5   4  -3      139.75      124.80      4.03 o 
  -5   4  -4     1457.78     1307.10     10.46 o 
  -5   4  -5        0.35       -0.29      1.77 o 
   5  -4   6        5.68        8.01      1.96 o 
   5  -4   7       31.49       23.22      4.66 o 
   5  -4   8       11.09        9.98      1.85 o 
   5  -4  10       66.57       67.37     37.59 o 
   5  -3 -12       46.67       56.48      2.40 o 
   5  -3 -11      264.50      271.44      5.53 o 
   5  -3 -10      247.17      262.17     13.51 o 
  -5   3   8      367.22      378.15      8.18 o 
  -5   3   7      118.04      112.68      4.58 o 
  -5   3   5      621.91      540.99     16.24 o 
  -5   3   4      189.85      195.29      4.49 o 
  -5   3   2      195.54      228.97      7.79 o 
  -5   3   1       90.71       75.73      2.42 o 
   5  -3   1      157.94      144.79      3.55 o 
  -5   3  -2       79.25       78.93      3.49 o 
  -5   3  -3      880.70      779.37      7.55 o 
   5  -3   4      302.31      265.59      4.69 o 
  -5   3  -5      335.06      263.27     27.78 o 
   5  -3   6       76.18       82.21      6.01 o 
   5  -3   7      295.61      340.18     26.45 o 
   5  -3   8       65.16       83.31      3.92 o 
  -5   3  -9       61.63       47.33      2.90 o 
  -5   3 -10        0.72       -0.84      1.39 o 
   5  -2 -12       27.87       21.18      7.29 o 
   5  -2 -11       11.94       14.99      1.72 o 
  -5   2  10      269.38      273.99      6.34 o 
  -5   2   9       79.91       95.70      4.18 o 
  -5   2   8      326.46      353.80      7.88 o 
  -5   2   6      409.46      471.26      8.40 o 
  -5   2   5      484.29      478.90     12.22 o 
  -5   2   3      106.00      102.95      3.19 o 
  -5   2   2      184.11      166.70      4.32 o 
  -5   2   0      213.81      235.87      4.13 o 
  -5   2  -1      129.80      129.11      3.16 o 
   5  -2   2       17.39       32.63      2.11 o 
   5  -2   3      125.72      103.10      2.76 o 
   5  -2   4        4.90        2.86      1.08 o 
   5  -2   5      147.63      167.51      4.96 o 
   5  -2   6      413.42      399.37     40.50 o 
   5  -2   7       29.58       33.05      2.91 o 
   5  -2   8      106.38       89.14      3.27 o 
  -5   2  -9      205.45      159.76      3.91 o 
   5  -2  10       55.31       60.93     33.28 o 
  -5   1  13      126.72      138.06      3.28 o 
   5  -1 -12      135.08      112.01     17.36 o 
  -5   1  11        1.60        2.44      1.68 o 
  -5   1  10       48.07       23.68      2.00 o 
  -5   1   9       16.37       16.14      1.80 o 
  -5   1   8        0.19        0.13      1.66 o 
  -5   1   7      260.34      230.73      5.11 o 
  -5   1   6      344.89      326.77      5.29 o 
  -5   1   4      870.19      938.18     19.48 o 
  -5   1   3      435.82      538.65      6.84 o 
  -5   1   1       66.14       69.84      2.52 o 
  -5   1   0      212.65      215.36      4.30 o 
  -5   1  -2       30.60       27.29      1.50 o 
  -5   1  -3       55.69       45.29      2.10 o 
  -5   1  -4       13.73       22.00      1.77 o 
  -5   1  -5       19.68       18.68      2.27 o 
   5  -1   6        0.22        0.77      1.63 o 
   5  -1   7      101.33       99.16      9.43 o 
   5  -1   8      178.03      152.42      8.84 o 
   5  -1   9       30.67       30.11      1.92 o 
   5  -1  10       48.09       89.16     13.39 o 
   5   0 -13      114.86       89.19     32.14 o 
   5   0 -12      151.80      129.40     28.49 o 
  -5   0  11      433.23      486.94      8.32 o 
  -5   0  10      164.76      146.22      6.01 o 
  -5   0   9       41.76       44.23      3.57 o 
  -5   0   8       10.47       11.05      1.63 o 
  -5   0   7        1.84        0.81      1.34 o 
  -5   0   6        9.61       13.55      1.55 o 
  -5   0   5      168.31      184.07      5.07 o 
  -5   0   4      140.23      159.27      3.95 o 
  -5   0   2      229.93      244.31      4.38 o 
  -5   0   1     1674.07     1806.35     16.92 o 
  -5   0  -1      206.09      148.75      3.80 o 
  -5   0  -2      242.16      165.30      4.15 o 
  -5   0  -4      138.24      111.80      3.36 o 
  -5   0  -5       50.73       36.60      2.53 o 
   5   0   6        0.07        3.26      1.57 o 
   5   0   7        0.00        1.07      1.56 o 
   5   0   8      101.45       85.49      3.23 o 
   5   0   9        4.46        5.12      1.25 o 
   5   0  10       24.21       45.99      4.50 o 
   5   1 -13      114.23       81.61     15.58 o 
  -5  -1  11       72.92       69.13      2.96 o 
  -5  -1  10      142.04      169.20      4.96 o 
  -5  -1   9      678.92      764.68     10.57 o 
  -5  -1   8      327.77      381.58      7.59 o 
  -5  -1   7      127.01      136.33      4.31 o 
  -5  -1   6       28.54       39.98      2.38 o 
  -5  -1   5      432.68      537.45      7.72 o 
  -5  -1   4       40.23       50.51      2.39 o 
  -5  -1   3       35.64       44.65      2.21 o 
  -5  -1   2        5.38        3.38      0.97 o 
  -5  -1   0      565.55      719.77     21.23 o 
  -5  -1  -1      269.31      297.99     10.21 o 
  -5  -1  -3       79.39       54.64      2.68 o 
  -5  -1  -4      130.65       93.50      3.14 o 
   5   1   6       69.81       57.51      2.86 o 
   5   1   7      207.52      153.48      5.61 o 
   5   1   8        8.53        6.20      1.34 o 
   5   1   9        3.67        2.80      2.05 o 
   5   1  10        3.42        3.25      1.01 o 
   5   2 -12       15.20       11.21      1.16 o 
  -5  -2  11        8.80        6.94      2.93 o 
  -5  -2  10      323.29      365.68      7.24 o 
  -5  -2   9      350.38      425.11      7.99 o 
  -5  -2   8      104.30      115.56      4.31 o 
  -5  -2   7      463.51      550.06      9.08 o 
  -5  -2   6      570.00      647.76      9.17 o 
   5   2  -5      247.10      245.00      5.28 o 
  -5  -2   4        9.45        8.46      1.33 o 
  -5  -2   3       78.96       75.39      2.68 o 
  -5  -2   2      811.39      863.01     18.93 o 
  -5  -2   1        5.58        6.45      1.24 o 
  -5  -2   0      129.84      154.66      3.81 o 
   5   2   2      147.20       89.19      7.03 o 
   5   2   3      117.55       87.40      3.49 o 
  -5  -2  -5       14.37        9.76      1.63 o 
  -5  -2  -6      152.38      118.79      4.06 o 
   5   2   8       65.22       56.17      2.42 o 
   5   2   9       10.00       15.60      1.80 o 
   5   3 -13       42.62       28.63      7.27 o 
   5   3 -12       31.27       19.40      4.25 o 
  -5  -3  10        0.45        0.35      1.34 o 
  -5  -3   9        1.63        1.42      1.32 o 
  -5  -3   8      129.74      145.82      4.94 o 
  -5  -3   7       98.09       91.40      3.99 o 
   5   3  -6      747.43      812.99      9.67 o 
   5   3  -5      167.51      189.41      5.20 o 
   5   3  -4      466.12      482.04      7.01 o 
  -5  -3   3      284.70      300.87      6.50 o 
  -5  -3   2      180.60      184.08      4.85 o 
  -5  -3   1      109.06       96.02      3.13 o 
  -5  -3  -1      104.22      101.66      3.92 o 
   5   3   2        7.05        4.69      1.42 o 
  -5  -3  -4       12.27        8.58      1.52 o 
  -5  -3  -5       22.26       16.58      1.87 o 
  -5  -3  -7       45.16       39.76      2.27 o 
   5   3   8       39.94       60.73      7.99 o 
   5   4 -13      134.41       97.12      1.81 o 
   5   4 -11      322.12      342.54    153.14 o 
  -5  -4  10       75.10       69.89      3.10 o 
  -5  -4   8        0.25        2.39      1.63 o 
   5   4  -7      146.60      150.44      5.01 o 
   5   4  -6       97.26       98.83      4.31 o 
   5   4  -5      106.97      103.28      3.81 o 
   5   4  -4      109.22      119.52      4.88 o 
   5   4  -3      168.84      175.99      4.73 o 
  -5  -4   2      244.81      237.12      5.95 o 
   5   4  -1      438.63      187.95      4.74 o 
   5   4   0       82.48       42.47      2.44 o 
  -5  -4  -1      195.43       90.99      4.46 o 
  -5  -4  -3        5.11        4.01      1.47 o 
  -5  -4  -4       29.62       20.55      2.16 o 
  -5  -4  -6       11.32        9.05      1.53 o 
  -5  -4  -7        0.44        0.49      1.21 o 
   5   5 -12       35.05       22.88      1.14 o 
   5   5 -11        6.10        4.73      4.40 o 
  -5  -5   9       60.78       57.42      3.00 o 
  -5  -5   8      292.44      295.94      6.79 o 
   5   5  -6        0.10       -0.51      1.63 o 
   5   5  -5       11.79       11.93      1.84 o 
   5   5  -4       12.12       23.89      2.58 o 
   5   5  -3      102.06       56.45      2.84 o 
   5   5  -2        1.50        1.40      1.73 o 
   5   5  -1      217.60       94.21      5.79 o 
   5   5   0       75.06       36.16      2.50 o 
  -5  -5  -1      187.78      102.62      5.65 o 
  -5  -5  -2       30.54       17.59      2.03 o 
  -5  -5  -3      131.32       92.74      3.74 o 
  -5  -5  -5       43.25       79.95      3.97 o 
  -5  -5  -6       80.05      176.32      7.04 o 
   5   6 -10       79.61       78.33     46.00 o 
   5   6  -9       70.25       70.16     39.20 o 
   5   6  -7       44.18       45.49      2.81 o 
   5   6  -6      138.08      229.44      5.91 o 
   5   6  -4       14.70       25.61      9.73 o 
   5   6  -3       47.05       21.05      2.91 o 
   5   6  -2      305.17      123.26     13.59 o 
   5   6  -1        0.79       -1.43      1.64 o 
  -5  -6   0       12.47        5.35      1.59 o 
  -5  -6  -1       67.47       37.56      2.70 o 
  -5  -6  -2       13.45        9.28      1.53 o 
  -5  -6  -3        9.90       16.35      8.50 o 
  -5  -6  -4       14.75        8.93      1.43 o 
  -5  -6  -5        8.12        6.38      1.18 o 
   5   7 -10        0.56        2.12      1.12 o 
   5   7  -8       47.66       56.68     24.20 o 
   5   7  -7      114.97      183.66      4.85 o 
   5   7  -5        8.97        9.85      2.01 o 
   5   7  -4       55.52       38.91     27.30 o 
   5   7  -2       39.80       17.78      2.04 o 
   5   7  -1       16.93       10.06      1.47 o 
  -5  -7   0        6.57        4.93      1.41 o 
  -5  -7  -1        4.50        3.51      1.24 o 
  -5  -7  -2        6.86        8.33      9.54 o 
  -5  -7  -3        1.02        0.77      1.19 o 
  -5  -7  -4        7.56        5.12      1.07 o 
  -5  -7  -5       28.24       23.04      1.28 o 
  -5  -8   9       10.99       10.98      4.69 o 
   5   8  -8        5.54       10.68      1.09 o 
   5   8  -6        8.43       13.71      1.59 o 
   5   8  -5      102.34      176.27      4.60 o 
   5   8  -3      200.27      105.20      5.16 o 
   5   8  -2        0.56        0.12      1.37 o 
   5   8  -1       33.05       75.68      3.69 o 
  -5  -8   0       26.00       16.50      2.48 o 
  -5  -8  -1        6.53        4.84      1.13 o 
  -5  -8  -2        0.13        1.09      1.13 o 
  -5  -8  -3        2.82        2.12      1.00 o 
  -5  -9   7        0.07        1.00      0.65 o 
  -5  -9   6        0.26       -0.83      2.53 o 
   5   9  -4       22.04       13.50      2.30 o 
   5   9  -3      184.37      116.88      3.10 o 
   5   9  -1        2.26        0.98      0.85 o 
  -5  -9   0       15.04       17.48     13.23 o 
  -5  -9  -1       10.38       11.27      5.53 o 
  -6  10   3        7.83        8.38      1.04 o 
  -6  10   2      109.60      107.47      2.94 o 
   6 -10  -1       81.93       65.19      2.10 o 
  -6  10  -1       44.95       44.54      1.71 o 
  -6  10  -2       50.79       49.07      1.80 o 
  -6  10  -4       29.53       30.17      4.18 o 
   6  -9  -5        0.82        0.77      1.09 o 
   6  -9  -4       44.16       41.85      5.72 o 
   6  -9  -3        1.97        2.46      1.15 o 
   6  -9  -2       39.56       31.80      1.91 o 
   6  -9  -1        0.08       -0.34      1.39 o 
  -6   9   0       51.58       44.83      2.42 o 
  -6   9  -1      117.68      121.42      3.99 o 
  -6   9  -3       25.22       27.03      5.01 o 
  -6   9  -4       31.98       31.18     10.07 o 
  -6   9  -6      153.20      182.12      3.02 o 
   6  -8  -6      165.63      140.55     20.14 o 
   6  -8  -5       67.84       56.38      2.71 o 
   6  -8  -4       69.31       55.26      5.38 o 
  -6   8   3      109.07       95.77      3.39 o 
  -6   8   2       37.04       37.18      2.56 o 
  -6   8   1       16.51       16.99      1.95 o 
  -6   8   0       14.96       12.00      2.04 o 
  -6   8  -2        0.56       -0.29      1.63 o 
  -6   8  -3      124.72       93.32      3.85 o 
  -6   8  -5       95.59       89.09      5.95 o 
  -6   8  -6       37.44       31.87      3.85 o 
   6  -7  -7       72.33       60.92      8.99 o 
   6  -7  -6       55.56       49.04      2.91 o 
  -6   7   5      178.58      170.91      7.46 o 
  -6   7   4      208.18      172.02      5.42 o 
  -6   7   3       98.54       84.30      3.96 o 
  -6   7   2      189.38      172.81      5.47 o 
  -6   7   1      183.24      179.72      5.50 o 
  -6   7   0      517.25      462.90      8.72 o 
  -6   7  -1        0.50        2.40      1.64 o 
  -6   7  -2        3.64        2.10      1.49 o 
  -6   7  -4        0.75        1.48      1.49 o 
  -6   7  -5        0.49        0.59      1.43 o 
  -6   7  -7       64.68       53.80      2.80 o 
  -6   7  -8       43.89       38.54      2.12 o 
   6  -6  -8       34.96       39.29      2.70 o 
   6  -6  -7       65.65       60.15      3.03 o 
  -6   6   5       18.08       17.14      1.98 o 
  -6   6   4       19.19       16.99      1.97 o 
  -6   6   3      156.45      128.05      5.94 o 
  -6   6   2      336.63      320.33      6.97 o 
  -6   6   1      135.93      127.18      4.40 o 
  -6   6   0      190.98      172.03      5.58 o 
  -6   6  -1      315.59      203.07     57.24 o 
  -6   6  -2      333.75      356.69     15.72 o 
  -6   6  -3       34.26       35.69      2.66 o 
  -6   6  -4       10.92        8.70      1.75 o 
  -6   6  -6       10.02        5.30      1.70 o 
  -6   6  -7        0.33        1.05      1.39 o 
  -6   6  -9        8.70        4.97      1.15 o 
   6  -5  -9      295.28      312.90      6.04 o 
   6  -5  -8       73.40       68.95      3.40 o 
  -6   5   6       25.80       21.57      2.44 o 
  -6   5   5       20.46       22.05      2.16 o 
  -6   5   3      170.11      152.98      5.37 o 
  -6   5   2       12.60       12.36      1.99 o 
  -6   5   1      155.30      148.09      4.55 o 
  -6   5   0      223.54      232.89      5.61 o 
  -6   5  -1      187.47      195.46      5.43 o 
  -6   5  -2       87.80       75.83      3.65 o 
  -6   5  -3       12.00       12.78      2.07 o 
  -6   5  -4      324.96      259.32      6.76 o 
  -6   5  -5      491.70      391.79     16.09 o 
  -6   5  -6        0.88        0.21      1.86 o 
  -6   5  -8        6.01        3.38      1.43 o 
  -6   5  -9       73.78       68.85      2.68 o 
  -6   4  11       78.22       78.07      2.40 o 
   6  -4 -10      138.30      131.31      3.83 o 
   6  -4  -9       82.31       84.84      3.82 o 
  -6   4   7      487.42      486.37      9.60 o 
  -6   4   6      319.37      313.70      7.68 o 
  -6   4   4       79.52       70.26      3.34 o 
  -6   4   3      389.86      375.47      7.20 o 
  -6   4   1       22.54       17.80      1.98 o 
  -6   4   0        5.97        4.96      1.87 o 
  -6   4  -1       92.42       87.34      4.02 o 
  -6   4  -2       45.23       44.09      2.38 o 
  -6   4  -3      221.35      215.62      5.78 o 
  -6   4  -4       18.39        8.29      1.98 o 
  -6   4  -5       61.06       50.20      5.22 o 
  -6   4  -6      151.06      129.33      4.82 o 
   6  -4   7      144.67      180.59     81.53 o 
   6  -4   8       15.88       15.40      6.80 o 
  -6   3  12        6.72        6.06      1.05 o 
   6  -3 -11        4.47        4.36      1.23 o 
   6  -3 -10       11.87       10.76      1.70 o 
  -6   3   9       82.25       88.23      4.04 o 
  -6   3   8      143.83      152.09      5.28 o 
  -6   3   7      242.49      244.35     11.29 o 
  -6   3   5     1063.04      889.02      9.23 o 
  -6   3   4      580.96      582.01      9.69 o 
  -6   3   2       65.38       68.97      3.19 o 
  -6   3   1      152.29      166.05      4.64 o 
   6  -3   1       41.33       43.81      2.34 o 
  -6   3  -2        0.74        0.10      1.49 o 
  -6   3  -3       11.34        9.27      2.04 o 
  -6   3  -4      930.17      740.78     50.19 o 
  -6   3  -5        1.59        2.50      1.88 o 
   6  -3   6       94.84       91.48     12.76 o 
   6  -3   7        6.54        6.70      2.19 o 
   6  -3   8       86.86      105.13     48.21 o 
   6  -3   9       83.02       90.80     47.25 o 
  -6   2  12      119.82      116.07      5.21 o 
   6  -2 -11      155.05      161.60      7.05 o 
   6  -2 -10      323.60      312.77     12.01 o 
  -6   2   9        0.43       -0.53      1.53 o 
  -6   2   8        3.26        3.47      1.62 o 
  -6   2   6       54.41       53.36      3.06 o 
  -6   2   5      321.84      317.43      6.09 o 
  -6   2   3      189.14      213.10      5.13 o 
  -6   2   2      848.26     1178.46     17.18 o 
  -6   2   0      170.76      156.60     14.24 o 
   6  -2   1      260.65      281.37      8.06 o 
   6  -2   2      200.41      212.86      5.21 o 
  -6   2  -3     1028.69      943.21      8.82 o 
  -6   2  -4       62.98       61.61      3.38 o 
   6  -2   5       58.73       60.86      5.01 o 
   6  -2   6        0.28       -1.35      1.90 o 
   6  -2   7       32.23       42.65     15.40 o 
   6  -2   8        3.27        2.47      3.75 o 
   6  -2   9       45.00       45.57     18.88 o 
   6  -1 -12      192.41      193.14      4.12 o 
   6  -1 -11      199.09      187.40     23.83 o 
  -6   1  10       59.74       67.33      3.35 o 
  -6   1   9      324.05      341.14      7.53 o 
  -6   1   8      272.25      278.77      8.87 o 
  -6   1   7       46.42       49.95      2.59 o 
  -6   1   6      457.52      500.99      7.92 o 
  -6   1   4        0.48        1.05      1.31 o 
  -6   1   3       88.94      127.73      3.97 o 
  -6   1   1       10.95        8.66      1.41 o 
  -6   1   0      480.00      484.91     19.54 o 
  -6   1  -2      515.48      471.74      9.54 o 
  -6   1  -3      449.10      350.86     18.55 o 
  -6   1  -4      136.95      106.22      3.79 o 
  -6   1  -5       40.83       28.16      2.08 o 
  -6   1  -6      271.50      238.27     34.09 o 
  -6   1  -7       10.55        7.33      1.34 o 
   6  -1   8       16.03       19.14      1.90 o 
   6  -1   9       22.37       31.14      1.76 o 
  -6   0  13        6.58        6.01      1.01 o 
   6   0 -12       23.71       19.88      1.28 o 
   6   0 -11      231.55      235.83     14.30 o 
  -6   0  10       51.58       68.20      3.39 o 
  -6   0   9      288.20      295.31      8.88 o 
  -6   0   8      113.86      127.64      4.40 o 
  -6   0   7      227.64      255.10      7.01 o 
  -6   0   6      626.70      708.08      9.97 o 
  -6   0   5      236.14      264.62      5.61 o 
  -6   0   4       72.82       85.63      3.26 o 
  -6   0   2        4.42        3.17      1.20 o 
  -6   0   1      295.54      442.73     15.16 o 
  -6   0  -1        0.36        1.76      3.29 o 
  -6   0  -2      105.53       78.88      3.93 o 
  -6   0  -4      115.92       90.07      3.60 o 
  -6   0  -5      207.54      159.97      4.87 o 
   6   0   6       25.76       50.27      3.92 o 
   6   0   7       84.59       74.48      7.14 o 
   6   0   8      259.91      382.99     24.59 o 
   6   0   9       20.26       35.77      2.48 o 
   6   1 -13       39.88       26.16      7.09 o 
   6   1 -11       32.09       24.10      3.35 o 
  -6  -1  10        0.10        1.12      1.32 o 
  -6  -1   9        4.00        3.21      1.38 o 
  -6  -1   8      326.01      372.02      7.55 o 
  -6  -1   7      185.00      193.20      5.42 o 
  -6  -1   6      182.61      207.89      5.15 o 
  -6  -1   5      419.41      491.54      8.11 o 
  -6  -1   4      378.50      435.42      6.92 o 
  -6  -1   3      146.72      182.93      4.90 o 
  -6  -1   2        6.75        5.03      1.23 o 
  -6  -1   0      238.41      190.84      4.60 o 
  -6  -1  -1        0.31        0.26      1.40 o 
  -6  -1  -3        2.39        1.73      1.44 o 
  -6  -1  -4       38.34       34.43      2.66 o 
  -6  -1  -6       66.88       55.00      2.77 o 
   6   1   7       42.04       66.36      3.03 o 
   6   1   8       48.78       91.94     10.50 o 
   6   1   9       46.68       70.65      9.38 o 
   6   2 -12      250.10      221.46     48.28 o 
   6   2 -11        8.99       10.41      1.35 o 
  -6  -2   9       10.11        9.53      1.62 o 
  -6  -2   8        0.92        0.84      1.66 o 
  -6  -2   7       16.68       17.02      2.01 o 
  -6  -2   6      141.88      143.08      4.62 o 
   6   2  -5      314.69      364.46      6.90 o 
   6   2  -4      102.75      121.61      3.97 o 
  -6  -2   3      149.54      186.19      4.63 o 
  -6  -2   2      487.41      591.54     16.90 o 
  -6  -2   1      115.75       79.58      3.79 o 
  -6  -2   0      119.46       82.36      3.37 o 
  -6  -2  -2      229.77      169.96      5.05 o 
  -6  -2  -3       41.65       31.62      2.72 o 
  -6  -2  -5        0.07        0.56      1.55 o 
  -6  -2  -6        0.75        0.56      1.30 o 
   6   2   8        0.10        0.10      1.16 o 
   6   3 -12       98.26       70.66     11.67 o 
  -6  -3  10      227.92      243.33      5.55 o 
  -6  -3   9      166.70      189.70      6.26 o 
  -6  -3   8        6.29        8.90      1.62 o 
  -6  -3   7       11.07       11.41      1.77 o 
   6   3  -6      260.79      310.92      6.75 o 
   6   3  -5        2.11        2.62      1.64 o 
   6   3  -4       21.20       26.36      2.03 o 
   6   3  -3      155.53      159.45      4.56 o 
   6   3  -2       29.74       29.08      2.31 o 
   6   3  -1      176.83      111.15      3.71 o 
  -6  -3  -1      128.80       82.24      3.74 o 
  -6  -3  -2       30.92       22.09      2.20 o 
  -6  -3  -4      136.83      110.15      4.25 o 
  -6  -3  -5       46.80       78.36      7.66 o 
   6   3   7       13.55       15.47      3.74 o 
   6   4 -11       96.52       88.51     11.62 o 
   6   4 -10      204.16      174.30      4.04 o 
  -6  -4   8       92.86       98.80      3.90 o 
   6   4  -7      121.54      126.54      4.49 o 
   6   4  -6      131.36      147.02      4.79 o 
   6   4  -5       24.66       29.72      2.39 o 
   6   4  -4        0.12        0.62      1.61 o 
   6   4  -3      212.14      195.07     19.15 o 
   6   4  -2       23.21       13.38      1.89 o 
   6   4  -1       84.15       52.71      2.79 o 
   6   4   0        0.41       -0.26      1.46 o 
  -6  -4  -1       26.77       18.33      1.68 o 
  -6  -4  -3       79.85       66.08      3.33 o 
  -6  -4  -4       23.93       18.30      2.41 o 
  -6  -4  -6       71.74       56.27      7.60 o 
   6   5 -11       49.22       40.58      3.48 o 
  -6  -5   9       69.55       75.55      3.00 o 
  -6  -5   8      108.69      106.41      3.93 o 
   6   5  -6       40.64       49.18      3.06 o 
   6   5  -5       72.05       68.17      3.31 o 
   6   5  -4      139.73      166.09     37.06 o 
   6   5  -3       88.74       54.56      2.72 o 
   6   5  -2        0.24        0.61      1.83 o 
   6   5  -1       26.11       14.16      2.28 o 
   6   5   0        8.73        6.76      1.43 o 
  -6  -5  -1        2.09        1.37      1.65 o 
  -6  -5  -2       91.59       63.58      4.37 o 
  -6  -5  -3       16.23       10.77      1.47 o 
  -6  -5  -5       15.96       12.31      1.38 o 
  -6  -5  -6       44.96       38.51      1.64 o 
   6   6 -10       12.84       10.31      0.88 o 
  -6  -6   9       19.32       18.43      1.29 o 
   6   6  -7       72.77       64.97     17.79 o 
   6   6  -6      100.28       99.81      3.77 o 
   6   6  -4       62.94       94.75     23.23 o 
   6   6  -3       81.34       46.50      2.55 o 
   6   6  -2       63.40       43.37      3.07 o 
   6   6  -1       62.44       44.58      2.71 o 
  -6  -6   0       42.10       30.06      2.32 o 
  -6  -6  -1       48.33       32.12      3.06 o 
  -6  -6  -2       18.73       11.34      1.48 o 
  -6  -6  -3        0.33        0.67      1.30 o 
  -6  -6  -4        8.23        5.48      1.12 o 
  -6  -7   8       38.49       35.61      7.49 o 
  -6  -7   7        4.73        3.43      1.76 o 
   6   7  -5        2.00        3.64      1.52 o 
   6   7  -4        9.52       13.88      1.89 o 
   6   7  -3       33.95       70.55      3.76 o 
   6   7  -2      209.19      146.75      4.20 o 
   6   7  -1        4.15        2.35      1.06 o 
  -6  -7   0       43.17       28.98      3.49 o 
   6   7   1       36.30       65.21     14.75 o 
  -6  -7  -2       32.25       23.61      2.35 o 
  -6  -7  -3       19.64       23.12     13.67 o 
  -6  -8   8       20.30       18.21      2.48 o 
   6   8  -6        6.94        6.53      2.97 o 
   6   8  -5        0.15       -0.26      1.08 o 
   6   8  -3      273.70      180.28      4.56 o 
   6   8  -2       34.39       27.88      2.40 o 
   6   8  -1        0.67        3.12      1.18 o 
  -6  -8   0       59.06       75.38     50.12 o 
  -6  -8  -1        0.99        1.79      1.02 o 
   6   9  -4        0.10        0.51      0.93 o 
   7  -9  -4      101.51       92.02      6.15 o 
   7  -9  -3       30.50       26.85      1.55 o 
  -7   9   2       46.58       47.06      2.07 o 
   7  -9  -1       30.55       34.73      3.84 o 
  -7   9   0       42.59       43.23      2.19 o 
  -7   9  -1       23.30       21.54      1.68 o 
  -7   9  -3       14.82       15.42      1.62 o 
  -7   9  -4        1.98        1.08      0.87 o 
   7  -8  -6        4.63        4.43      0.95 o 
   7  -8  -5       57.74       51.43      2.28 o 
   7  -8  -4       64.38       56.36      2.55 o 
  -7   8   3      112.05      109.19      3.72 o 
  -7   8   2      143.68      139.13      4.06 o 
  -7   8   1       43.79       54.67      2.69 o 
  -7   8   0       22.31       23.14      2.29 o 
  -7   8  -2       51.38       46.89      2.53 o 
  -7   8  -3       47.95       50.07      2.44 o 
  -7   8  -5       17.24       19.11      4.29 o 
   7  -8   6        0.73        0.33      0.99 o 
   7  -7  -7       27.38       27.87      2.82 o 
   7  -7  -6        6.69        6.99      1.31 o 
   7  -7  -4        5.01        4.45      1.42 o 
  -7   7   3       65.22       58.40      3.17 o 
  -7   7   2       36.89       34.95      2.45 o 
  -7   7   1       70.61       62.46      3.05 o 
  -7   7   0      105.08       94.35      4.01 o 
  -7   7  -1      124.31      143.27      4.13 o 
  -7   7  -2       31.29       29.17      3.27 o 
  -7   7  -4      174.12      143.94      4.30 o 
  -7   7  -5       90.62       76.92      3.13 o 
  -7   7  -7       13.54       11.33      1.18 o 
   7  -6  -8      168.58      136.49      3.03 o 
   7  -6  -7      214.33      180.51      5.08 o 
  -7   6   5       25.72       22.12      2.24 o 
  -7   6   4       93.04       91.73      4.10 o 
  -7   6   3       12.89       13.78      1.91 o 
  -7   6   2        5.33        4.27      1.90 o 
  -7   6   1        0.33        0.43      1.70 o 
  -7   6   0      106.43      105.76      3.85 o 
  -7   6  -1        3.64        3.53      2.38 o 
  -7   6  -2      290.36      230.74      6.10 o 
  -7   6  -3       19.63       17.24      2.06 o 
  -7   6  -4       68.27       60.67      2.99 o 
  -7   6  -6      104.95       98.39      4.70 o 
   7  -6   7      146.78      168.55     60.87 o 
   7  -5  -9      108.18      117.28      3.27 o 
   7  -5  -8       90.32       74.06      2.90 o 
  -7   5   6      230.07      219.17      6.15 o 
  -7   5   5      654.87      588.21      9.79 o 
  -7   5   3      158.59      152.04      5.57 o 
  -7   5   2      140.39      141.70      4.59 o 
  -7   5   1      377.45      384.06      7.08 o 
  -7   5   0        5.07        1.89      1.68 o 
  -7   5  -1        7.70        4.94      1.52 o 
  -7   5  -2       15.76       13.61      4.03 o 
  -7   5  -3       11.71       10.21      2.25 o 
  -7   5  -4       95.07       88.15      3.54 o 
  -7   5  -5      162.58      134.29      4.71 o 
  -7   5  -6       15.82       14.08      5.34 o 
  -7   5  -8      193.57      194.03      4.15 o 
   7  -4 -10       81.44       93.47      2.80 o 
   7  -4  -9       37.34       34.42      2.14 o 
  -7   4   7      192.64      180.14      6.32 o 
  -7   4   6       35.44       31.98      2.47 o 
  -7   4   4      173.43      162.06      5.08 o 
  -7   4   3      622.54      624.67      9.56 o 
  -7   4   1      256.45      250.92     12.90 o 
  -7   4   0      154.13      156.77     38.19 o 
  -7   4  -1      240.49      233.37     56.07 o 
  -7   4  -2       53.26       45.57      4.72 o 
  -7   4  -3       40.57       36.80      3.04 o 
  -7   4  -4      127.81      107.35      4.43 o 
  -7   4  -5        0.69        1.54      1.82 o 
  -7   4  -6       59.54       51.12      2.90 o 
   7  -4   7       96.31      123.94     45.73 o 
  -7   4  -8       25.77       26.86      1.90 o 
  -7   3  11       76.46       72.35      2.26 o 
   7  -3 -10      231.74      239.65      5.04 o 
  -7   3   9       59.36       54.53      2.81 o 
  -7   3   8       50.51       48.13      2.70 o 
  -7   3   7       58.72       54.30      3.61 o 
  -7   3   5      604.12      618.64     11.17 o 
  -7   3   4      388.45      362.07      7.25 o 
  -7   3   2       41.91       42.75      2.96 o 
  -7   3   1      272.88      344.78      9.48 o 
  -7   3  -1      197.38      200.36     77.32 o 
  -7   3  -2       17.04       19.16      2.31 o 
  -7   3  -3      164.17      147.05      5.02 o 
  -7   3  -4     1022.64      864.28     15.52 o 
  -7   3  -5        4.72        5.75      1.78 o 
   7  -3   6       59.44       72.06     28.06 o 
   7  -3   7       12.78       16.31      5.91 o 
   7  -3   8        4.92        5.92      1.79 o 
   7  -2 -11      167.67      146.50      3.66 o 
  -7   2  10      173.09      187.39      4.89 o 
  -7   2   9      214.28      229.04      6.01 o 
  -7   2   8      192.59      205.74      6.02 o 
  -7   2   6       22.68       24.26      2.30 o 
  -7   2   5      392.63      428.80      8.75 o 
  -7   2   3       14.21       15.42      2.09 o 
  -7   2   2       46.74       63.56      3.24 o 
  -7   2   0        9.36        8.91      1.72 o 
  -7   2  -1        5.75        8.01      1.85 o 
  -7   2  -3       14.41       22.99      2.28 o 
  -7   2  -4      329.68      513.37      8.52 o 
   7  -2   5       72.81      113.40      4.08 o 
   7  -2   6       98.39      161.88     12.89 o 
   7  -2   7       23.62       35.44      2.10 o 
   7  -2   8       37.48       43.34     19.64 o 
  -7   1  12        1.08        1.48      1.13 o 
   7  -1 -11       39.17       38.43      2.08 o 
   7  -1 -10       36.13       30.99      1.90 o 
  -7   1   9      118.94      127.01      4.61 o 
  -7   1   8      408.95      440.29      8.95 o 
  -7   1   7      196.49      204.64      5.37 o 
  -7   1   6      130.86      147.08      5.09 o 
  -7   1   4      265.04      328.44      6.79 o 
  -7   1   3      104.81      121.94      4.20 o 
  -7   1   1       61.68       75.86      3.35 o 
  -7   1   0        0.65        0.73      1.75 o 
  -7   1  -2        5.69        7.65      1.75 o 
  -7   1  -3      194.00      149.79     18.42 o 
  -7   1  -4       50.07       43.55      3.48 o 
   7  -1   5      151.47      256.86      6.13 o 
   7  -1   6       15.73       28.55      3.85 o 
   7  -1   7       43.87       74.72      6.15 o 
   7  -1   8       26.43       37.52      1.82 o 
  -7   0  12       51.24       46.82      1.87 o 
   7   0 -11      141.53      130.12      3.65 o 
   7   0 -10       73.12       58.02      2.49 o 
  -7   0   9        6.42        7.14      1.40 o 
  -7   0   8        2.49        2.75      1.54 o 
  -7   0   7        1.37        0.57      1.60 o 
  -7   0   6      308.42      310.36      6.95 o 
  -7   0   5      587.61      700.53     10.34 o 
  -7   0   4      177.08      203.38      6.04 o 
  -7   0   2      310.24      308.11      6.35 o 
  -7   0   1       36.74       37.76      2.99 o 
  -7   0  -1      119.06       93.42      5.29 o 
  -7   0  -2      201.32      173.38     10.24 o 
   7   0   4       45.15       74.36      3.65 o 
   7   0   5        6.29        9.43      1.81 o 
   7   0   6        3.38        4.15      1.43 o 
   7   0   7        4.72        8.74      1.38 o 
   7   0   8       37.93       60.74      6.11 o 
   7   1 -11      165.14      145.37      6.29 o 
   7   1 -10      156.62      151.66      4.50 o 
  -7  -1   9       95.42      109.99      4.20 o 
  -7  -1   8        1.83        2.99      1.50 o 
  -7  -1   7       68.41       77.58      3.55 o 
  -7  -1   6        0.07        1.46      1.70 o 
  -7  -1   5        6.88        9.34      1.67 o 
  -7  -1   4      103.88      109.73      4.03 o 
  -7  -1   3      166.81      214.82      7.42 o 
  -7  -1   2      167.53      191.97      8.95 o 
  -7  -1   0      180.09      158.39      4.43 o 
  -7  -1  -1      202.22      150.86      5.29 o 
  -7  -1  -3       36.10       26.28      2.43 o 
  -7  -1  -4        6.44        8.99      1.95 o 
   7   1   6        1.45        0.96      1.27 o 
   7   1   7        0.03       -0.25      1.06 o 
   7   2 -12      114.11      103.21     13.32 o 
   7   2 -11       31.06       30.95      1.65 o 
  -7  -2   9      116.54      130.88      4.20 o 
  -7  -2   8      169.27      190.71      5.17 o 
  -7  -2   7      372.29      376.11      7.40 o 
  -7  -2   6       25.30       28.17      2.37 o 
  -7  -2   5        0.27        1.11      1.59 o 
  -7  -2   4       67.51       83.28      4.17 o 
  -7  -2   3        0.98        3.01      1.68 o 
  -7  -2   2      117.10      132.87      9.53 o 
  -7  -2   1      221.52      322.61     16.13 o 
  -7  -2   0       29.85       20.13      1.94 o 
  -7  -2  -2      259.22      204.53      5.72 o 
  -7  -2  -3       22.68       17.55      2.01 o 
   7   2   5       49.43       74.92      5.40 o 
   7   2   6       53.49       86.60      5.80 o 
   7   3 -12       19.23       15.44      0.94 o 
   7   3 -10       26.34       24.11      2.04 o 
  -7  -3   9      190.29      188.43      4.38 o 
  -7  -3   8       63.61       74.22      3.36 o 
  -7  -3   7      151.92      179.52      5.06 o 
  -7  -3   6       92.88      105.47      4.04 o 
   7   3  -5      318.31      397.41      7.32 o 
   7   3  -4       16.07       14.88      1.79 o 
  -7  -3   3        0.66        3.08      1.45 o 
  -7  -3   2      231.65      308.34     15.29 o 
  -7  -3   1       80.18       97.27      3.79 o 
  -7  -3   0        0.74        2.85      1.24 o 
  -7  -3  -1       35.76       26.40      2.22 o 
  -7  -3  -2        7.84        9.86      1.63 o 
  -7  -3  -4       23.27       39.13      2.44 o 
   7   3   5       31.29       45.08      7.22 o 
   7   4 -11        1.96        2.27      0.85 o 
   7   4 -10        5.06        4.28      0.90 o 
  -7  -4   8        0.71       -0.13      1.17 o 
  -7  -4   7       95.55      106.93      3.85 o 
   7   4  -6      228.55      275.97      6.04 o 
   7   4  -5       24.19       25.01      2.02 o 
   7   4  -4       29.22       38.46      3.76 o 
   7   4  -3      133.04      106.00      9.93 o 
   7   4  -2       84.13      103.98      7.77 o 
   7   4  -1       44.41       42.20      4.62 o 
  -7  -4   0       14.44        9.84      1.69 o 
  -7  -4  -1      114.89      102.16      5.20 o 
  -7  -4  -3       37.33       29.13      4.80 o 
  -7  -4  -4        0.96        2.34      1.21 o 
  -7  -5   9        0.59        0.55      1.17 o 
  -7  -5   8        0.02       -0.40      1.04 o 
   7   5  -6       13.50       11.07      1.45 o 
   7   5  -5        7.85        6.77      2.78 o 
   7   5  -4      130.08       96.91     12.60 o 
   7   5  -3        3.48        3.02      1.25 o 
   7   5  -2       26.51       20.62      1.81 o 
   7   5  -1       59.00       51.02      4.23 o 
   7   5   0       43.51       36.51      6.74 o 
  -7  -5  -1       26.20       31.91     23.77 o 
  -7  -5  -2       79.51       99.41     43.23 o 
  -7  -5  -3        6.91        5.54      1.47 o 
  -7  -6  10       14.61       15.37      0.95 o 
  -7  -6   9       11.83       10.76      0.94 o 
  -7  -6   7       74.48       67.51     10.55 o 
   7   6  -6        6.92        6.81      1.26 o 
   7   6  -5        5.62       13.32      1.92 o 
   7   6  -4       33.21       22.31      2.22 o 
   7   6  -3        1.14        0.27      1.08 o 
   7   6  -2       20.96       18.44      1.86 o 
   7   6  -1       11.78       11.70      1.34 o 
   7   6   0        0.41        1.57      1.30 o 
   7   6   1        4.83       10.44      1.58 o 
   7   6   2       39.08       70.78     12.59 o 
   7   6   3       17.51       22.96      7.55 o 
  -7  -7   8       27.66       26.65      2.36 o 
  -7  -7   7       13.52       13.09      2.30 o 
   7   7  -5       33.12       49.86      9.08 o 
   7   7  -4        3.74        4.17      0.98 o 
   7   7  -3        8.09       12.08      4.92 o 
   7   7  -2        7.44        3.55      0.98 o 
   7   7  -1       12.36       20.39      5.29 o 
   7   7   0        0.28        0.76      1.11 o 
  -7  -7  -1       22.26       21.54      1.34 o 
  -7  -8   5       11.58       11.21      0.79 o 
   8  -9  -1       34.28       33.95      1.52 o 
  -8   9   0       71.89       68.45     11.39 o 
  -8   9  -1       63.09       68.74     11.06 o 
   8  -8  -5        1.73        1.87      0.83 o 
   8  -8  -4       71.27       66.69      2.17 o 
  -8   8   3       46.89       47.59      3.52 o 
  -8   8   2       26.05       23.51      4.69 o 
  -8   8   1        4.09        3.30      0.98 o 
  -8   8   0        8.87        7.65      1.14 o 
  -8   8  -1       61.27       62.90      4.51 o 
  -8   8  -2       35.71       31.10      3.91 o 
  -8   8  -3       67.50       70.52     15.27 o 
   8  -7  -6      104.01       99.38      5.28 o 
   8  -7  -5       36.14       32.59      1.95 o 
  -8   7   4       98.07       84.49      2.75 o 
  -8   7   3       65.02       65.99      2.54 o 
  -8   7   2       22.72       24.38      1.72 o 
  -8   7   1       94.83      103.79      3.23 o 
  -8   7   0        3.15        2.68      1.21 o 
  -8   7  -1        7.00        6.72      1.28 o 
  -8   7  -2       43.63       37.89      2.17 o 
  -8   7  -3        0.39        1.29      1.52 o 
  -8   7  -4       37.41       43.31      1.91 o 
   8  -7   5       32.15       35.76      1.81 o 
  -8   6   8       12.72       14.31      1.12 o 
   8  -6  -7       39.27       28.71      1.66 o 
   8  -6  -5       86.33       75.79      3.07 o 
   8  -6  -4       84.81       83.68      3.16 o 
   8  -6  -3      152.54      142.38      4.32 o 
  -8   6   2       92.41       96.78      4.25 o 
  -8   6   1       38.94       41.01      2.40 o 
  -8   6   0      409.30      416.47      9.11 o 
  -8   6  -1       16.73       15.96      1.82 o 
  -8   6  -2       15.52       13.60      1.69 o 
  -8   6  -3        0.67        1.60      1.25 o 
  -8   6  -4        4.29        5.96      1.34 o 
  -8   6  -5        0.09        0.31      1.44 o 
   8  -6   6        2.71        2.35      1.13 o 
  -8   5   9      105.52      113.48      5.34 o 
   8  -5  -8       29.79       24.92      1.44 o 
   8  -5  -6        1.89        1.69      1.24 o 
   8  -5  -5       50.94       46.62      2.66 o 
  -8   5   3       58.90       58.11      3.04 o 
  -8   5   2       38.54       39.35      2.45 o 
  -8   5   1       55.63       70.92      3.12 o 
  -8   5   0      328.37      345.07     14.41 o 
  -8   5  -1       47.81       48.54      5.80 o 
  -8   5  -2      151.55      132.99      4.84 o 
  -8   5  -3      156.38      144.41     11.78 o 
  -8   5  -4        4.39        3.54      1.50 o 
  -8   5  -5        0.41        1.31      1.27 o 
   8  -5   6       17.65       17.84      5.82 o 
  -8   4  10       89.84       83.96      2.25 o 
   8  -4  -9      191.87      181.45      4.13 o 
   8  -4  -7       95.43       92.51      4.36 o 
  -8   4   6        0.65       -0.15      1.50 o 
  -8   4   4       25.99       24.95      2.23 o 
  -8   4   3       13.17       11.63      1.87 o 
  -8   4   1       54.99       54.47      4.46 o 
  -8   4   0        1.08        1.91      1.50 o 
  -8   4  -1      221.53      220.72     50.26 o 
  -8   4  -2       68.07       74.36     17.09 o 
  -8   4  -3       33.64       36.92      4.41 o 
  -8   4  -4       63.21       56.51      3.01 o 
  -8   4  -5      122.25      117.28      3.83 o 
   8  -4   6       40.36       43.68     11.03 o 
   8  -4   7        2.65        3.29      1.12 o 
   8  -3 -10       96.91       83.26      2.41 o 
   8  -3  -8      208.66      194.51      5.32 o 
  -8   3   7      288.58      304.04      6.78 o 
  -8   3   5        4.06        3.91      1.68 o 
  -8   3   4       64.84       70.40      3.66 o 
  -8   3   2      302.37      348.65     35.81 o 
  -8   3   1       17.49       15.22      2.07 o 
   8  -3   0       36.97       41.29      2.46 o 
  -8   3  -1       13.63       18.74      2.04 o 
  -8   3  -2       11.40        8.67      1.71 o 
  -8   3  -3       51.73       47.83      2.99 o 
  -8   3  -4       90.51       78.83      4.76 o 
  -8   3  -5        7.40        6.70      1.67 o 
   8  -3   6       57.99       74.30     28.15 o 
   8  -3   7      123.91      182.61     17.61 o 
  -8   2  11       10.28       11.10      1.00 o 
   8  -2 -10        0.94        1.15      0.94 o 
   8  -2  -9        1.94        2.40      1.22 o 
   8  -2  -8      127.63      118.68      4.35 o 
  -8   2   6      196.01      212.31      5.72 o 
  -8   2   5      200.92      221.33      7.04 o 
  -8   2   3      294.16      349.56     16.44 o 
  -8   2   2       68.22       74.26      5.99 o 
  -8   2   0      192.67      255.49     31.09 o 
  -8   2  -1       45.31       60.82      3.06 o 
  -8   2  -2        7.97       13.45      1.89 o 
  -8   2  -3       22.63       22.90      3.22 o 
  -8   2  -4       16.91       28.33      2.23 o 
   8  -2   5       27.11       47.41      2.68 o 
   8  -2   6       70.31      109.92      3.53 o 
   8  -2   7       20.94       28.72      4.11 o 
  -8   1  11      188.80      182.40      3.61 o 
   8  -1 -10      104.69       84.35      4.53 o 
   8  -1  -9       36.79       36.96      2.90 o 
  -8   1   8       12.22       12.71      1.75 o 
  -8   1   7       30.20       34.74      2.56 o 
  -8   1   6      298.68      311.21      6.90 o 
  -8   1   4       53.07       52.42      3.27 o 
  -8   1   3      121.87      145.64      4.63 o 
  -8   1   1      280.39      375.30     23.72 o 
  -8   1   0       95.17      131.51      8.35 o 
  -8   1  -2      116.83      121.05     10.30 o 
  -8   1  -3      937.37     1419.21     52.50 o 
  -8   1  -4       54.82       93.25      9.05 o 
   8  -1   5        0.03       -0.23      1.18 o 
   8  -1   6        4.88       10.08      1.39 o 
   8  -1   7        0.10        0.97      0.93 o 
  -8   0  11       94.00       93.99      4.73 o 
   8   0 -10       92.57       92.65      2.52 o 
   8   0  -9       85.87       90.60      3.13 o 
  -8   0   8       75.74       73.28      3.36 o 
  -8   0   7        2.25        2.64      1.51 o 
  -8   0   6      465.60      552.43      9.41 o 
  -8   0   5       22.76       25.82      2.15 o 
  -8   0   4        3.27        4.53      1.58 o 
  -8   0   2       40.06       48.63      2.67 o 
  -8   0   1       10.77       10.73      2.00 o 
  -8   0  -1       72.40      109.45      6.95 o 
  -8   0  -2       14.04       13.94      1.98 o 
   8   0   4       13.14       14.89      1.64 o 
   8   0   5       59.34       98.88     10.04 o 
   8   0   6       60.88       93.81      5.19 o 
   8   1 -11       53.31       48.16      1.65 o 
   8   1 -10       43.07       41.00      2.23 o 
   8   1  -9      214.17      217.45      4.82 o 
   8   1  -8       33.38       34.63      2.21 o 
  -8  -1   7        1.81        2.42      1.41 o 
  -8  -1   6      204.50      231.20      6.30 o 
  -8  -1   5      239.14      229.80      5.65 o 
  -8  -1   4      110.37      121.85      7.65 o 
  -8  -1   3        3.57        4.79      1.56 o 
  -8  -1   2        2.81        2.70      1.61 o 
  -8  -1   0       12.39       20.43      2.19 o 
  -8  -1  -1       28.11       37.14      2.61 o 
   8   1   3        0.43        1.56      1.26 o 
   8   1   4      136.74      233.24     17.71 o 
   8   1   6       10.88       17.34      1.69 o 
   8   2 -11       37.92       30.40      1.27 o 
   8   2 -10        0.65        2.16      0.96 o 
   8   2  -9       21.04       23.07      1.76 o 
  -8  -2   8       25.88       20.38      1.81 o 
  -8  -2   7      113.08      101.90      3.33 o 
  -8  -2   6      127.97      152.10      4.73 o 
  -8  -2   5       46.56       50.26      2.79 o 
  -8  -2   4       51.87       51.81      2.95 o 
  -8  -2   3      152.75      169.90      5.28 o 
  -8  -2   2        8.58       10.00      1.66 o 
  -8  -2   1       29.83       24.90      2.13 o 
  -8  -2   0        9.56       10.68      1.62 o 
  -8  -2  -2       35.07       49.57      2.66 o 
   8   2   3        0.38        1.23      1.22 o 
   8   2   5        4.78        6.77      1.19 o 
   8   3 -10        0.56        0.69      0.80 o 
  -8  -3   9        5.94        4.76      1.15 o 
  -8  -3   8        4.79        6.41      1.83 o 
  -8  -3   7        1.84        0.50      1.13 o 
  -8  -3   6       27.20       31.72      2.29 o 
  -8  -3   5      134.83      150.13      4.49 o 
  -8  -3   4       62.75       70.61      3.50 o 
  -8  -3   3       82.25      110.78      3.92 o 
  -8  -3   2        7.41        8.09      1.40 o 
  -8  -3   1       69.50       71.89      3.59 o 
  -8  -3   0       93.99       81.55      7.34 o 
  -8  -3  -1       48.91       41.97      2.32 o 
   8   3   2        0.33        0.34      1.40 o 
   8   3   4        3.90        3.29      1.11 o 
   8   4 -10       65.76       65.29      2.10 o 
  -8  -4   8       41.80       34.12      1.62 o 
  -8  -4   7        3.51        2.32      0.97 o 
  -8  -4   6        0.09        0.53      1.08 o 
  -8  -4   5       42.79       37.32      2.69 o 
  -8  -4   4        4.15        3.74      1.24 o 
  -8  -4   3        0.86        0.73      1.23 o 
  -8  -4   2      144.56      124.97      3.65 o 
  -8  -4   1        8.75        8.37      1.21 o 
  -8  -4   0       12.46       12.78      1.33 o 
   8   4   1       87.59       96.63     46.41 o 
   8   4   2       11.75       17.54      9.73 o 
   8   4   3        6.15        8.47      4.28 o 
   8   5  -9       20.60       21.78      1.13 o 
  -8  -5   8       89.70       85.89      2.43 o 
  -8  -5   6      107.62      135.81     10.59 o 
  -8  -5   5        1.50        1.05      1.00 o 
   8   5  -4        1.72        1.66      1.06 o 
   8   5  -3       99.78       85.47     11.10 o 
  -8  -5   2       13.21       10.13      1.26 o 
  -8  -5   1       18.33       18.74      1.38 o 
  -8  -5   0       28.10       24.68      1.43 o 
   8   5   1       15.97       22.62      8.51 o 
   8   5   2        3.88        3.98      3.99 o 
  -8  -6   7       50.23       48.84      1.77 o 
  -8  -6   6        8.98        8.51      1.10 o 
  -8  -6   5        5.87        8.52      1.26 o 
   8   6  -4       22.49       19.29      1.30 o 
   8   6  -3       82.93       75.63      4.98 o 
   8   6  -2        1.45        1.66      0.98 o 
  -8  -6   1        0.52       -0.12      1.04 o 
   8   6   0       22.99       21.00      8.45 o 
  -9   7   4       80.22       66.40      2.82 o 
  -9   7   3       31.47       25.92      2.40 o 
  -9   7   2       90.22       97.02      6.49 o 
  -9   7   1      101.97      104.40      5.28 o 
  -9   7   0       69.03       66.15      2.27 o 
  -9   7  -1       41.24       42.10      1.68 o 
  -9   7  -2       46.09       41.77      1.69 o 
   9  -6  -5       25.68       25.80      1.52 o 
   9  -6  -4       40.88       40.86      2.41 o 
   9  -6  -3       57.19       51.09      2.69 o 
  -9   6   2       39.77       32.46      1.87 o 
  -9   6   1       26.72       27.15      1.75 o 
  -9   6   0       38.72       34.91      2.02 o 
  -9   6  -1       50.92       46.66      2.18 o 
  -9   6  -2       88.52       84.43      3.23 o 
  -9   6  -3        6.12        6.48      1.06 o 
  -9   6  -4      186.86      218.42     41.25 o 
   9  -5  -6        7.40        6.11      1.18 o 
   9  -5  -5      168.38      160.12      4.05 o 
   9  -5  -3        1.68        1.76      1.27 o 
  -9   5   2       71.07       67.20      3.38 o 
  -9   5   1        6.37        5.79      1.28 o 
  -9   5   0       22.11       21.25      1.82 o 
  -9   5  -1       39.08       31.25      1.97 o 
  -9   5  -2        2.02        1.73      1.13 o 
  -9   5  -3        9.86       10.14      1.26 o 
  -9   5  -4       80.31       98.37      9.05 o 
   9  -5   5       77.50      105.73      2.32 o 
   9  -4  -7       98.92       91.83      2.95 o 
   9  -4  -6       68.02       63.53      2.68 o 
   9  -4  -4      152.42      145.54     14.86 o 
  -9   4   3       82.17       77.72      7.77 o 
  -9   4   1      257.05      265.73     13.37 o 
  -9   4   0        1.47        1.34      1.33 o 
  -9   4  -1        4.14        5.65      1.35 o 
  -9   4  -2        7.31        5.23      1.29 o 
  -9   4  -3        1.56        1.95      1.16 o 
  -9   4  -4       10.68        8.21      1.42 o 
   9  -4   5        9.45       10.55      1.02 o 
  -9   3   9       25.76       24.33      1.44 o 
   9  -3  -8        0.64        0.63      0.97 o 
   9  -3  -7        6.55        6.30      1.42 o 
   9  -3  -5       26.04       25.12      1.79 o 
  -9   3   4       28.90       28.35      2.05 o 
  -9   3   2       81.90       99.98      6.65 o 
  -9   3   1      434.53      486.22     48.65 o 
  -9   3   0       17.83       24.05      3.74 o 
  -9   3  -1       42.31       52.63      5.82 o 
  -9   3  -2      147.51      190.76     17.86 o 
  -9   3  -3        2.09        1.41      1.25 o 
  -9   3  -4        6.09        5.67      1.25 o 
   9  -3   5        5.07        4.66      0.98 o 
   9  -2  -9       32.05       28.93      1.90 o 
   9  -2  -8       92.58       85.58      2.89 o 
  -9   2   7        1.61        2.77      1.45 o 
   9  -2  -6       37.86       34.97      2.23 o 
   9  -2  -5       30.49       29.38      2.07 o 
  -9   2   3        5.17        4.71      1.39 o 
  -9   2   2        0.89        0.84      1.32 o 
  -9   2   0      162.25      215.63     16.01 o 
  -9   2  -1      127.74      160.51      6.91 o 
  -9   2  -2        4.91        5.53      1.37 o 
  -9   2  -3        9.84        9.00      1.45 o 
  -9   2  -4      162.80      151.44      4.59 o 
   9  -2   5       28.50       33.48      2.45 o 
  -9   1  10       78.55       73.62      2.79 o 
   9  -1  -9      115.64      108.73      4.69 o 
   9  -1  -8      126.28      121.64      6.37 o 
   9  -1  -7      106.62       98.33      3.35 o 
   9  -1  -6       55.32       59.64      2.80 o 
  -9   1   4       18.34       17.42      1.81 o 
  -9   1   3      124.48      136.84     10.07 o 
  -9   1   1       24.89       26.07      2.35 o 
  -9   1   0        4.42        3.57      1.65 o 
  -9   1  -2        3.64        6.27      1.35 o 
  -9   1  -3       29.35       36.66      3.18 o 
   9  -1   4       39.42       40.31      3.51 o 
   9  -1   5        4.87        6.67      1.54 o 
  -9   0  10        5.91        6.02      0.96 o 
   9   0  -9      109.41      106.93      3.14 o 
   9   0  -8      121.01      124.59      5.43 o 
   9   0  -7      270.48      279.08      4.92 o 
   9   0  -6       13.90       12.46      1.49 o 
  -9   0   5       43.53       44.50      2.58 o 
  -9   0   4      131.17      139.78      4.08 o 
  -9   0   2       32.90       28.12      3.42 o 
  -9   0   1       54.64       54.70     14.17 o 
  -9   0  -1        2.94        4.25      1.35 o 
  -9   0  -2       62.71       61.43      2.71 o 
   9   0   4        0.12        0.80      0.94 o 
   9   0   5       49.41       60.34     19.24 o 
  -9  -1  10        2.78        2.21      0.93 o 
   9   1  -9        1.77        2.12      0.95 o 
   9   1  -8       16.09       17.60      1.40 o 
   9   1  -7       13.98       13.09      1.65 o 
  -9  -1   6      155.68      171.11      4.75 o 
  -9  -1   5      117.85      108.87      4.78 o 
  -9  -1   4      123.42      130.04      4.26 o 
  -9  -1   3       61.84       90.18      3.47 o 
  -9  -1   2       80.93      112.51      8.74 o 
  -9  -1   0       49.16       41.40      2.41 o 
  -9  -1  -1       34.92       50.40      2.42 o 
   9   1   3      140.56      169.58     37.08 o 
   9   1   4        1.40        1.83      0.93 o 
   9   2  -9       33.44       29.07      1.52 o 
   9   2  -8        0.15       -0.09      0.95 o 
  -9  -2   7      196.30      199.94     12.83 o 
  -9  -2   6        0.80        1.04      1.06 o 
  -9  -2   5       13.76       13.41      1.48 o 
  -9  -2   4        4.12        2.67      1.28 o 
  -9  -2   3       90.22       79.88      4.92 o 
  -9  -2   2       68.36       91.22     10.14 o 
  -9  -2   1       19.29       17.03      1.61 o 
  -9  -2   0       18.96       24.86      1.78 o 
   9   2   2      453.84      650.30     56.42 o 
   9   2   3        0.12       -0.52      1.33 o 
   9   3  -9       30.60       29.85      1.39 o 
   9   3  -8        0.36        1.31      0.79 o 
  -9  -3   7      222.17      216.75      8.69 o 
  -9  -3   6       45.05       37.71      2.16 o 
  -9  -3   5       19.45       14.40      1.38 o 
  -9  -3   4        3.91        3.88      1.11 o 
  -9  -3   3        7.72        6.83      1.34 o 
  -9  -3   2       45.54       52.78      4.28 o 
  -9  -3   1       19.81       23.68      1.69 o 
  -9  -3   0        0.17        0.26      1.06 o 
  -9  -3  -1       10.35       10.44      1.27 o 
   9   3   2       35.21       43.29     20.13 o 
   9   4  -8        3.74        4.53      0.74 o 
  -9  -4   7       46.89       41.88      1.58 o 
  -9  -4   6       36.74       40.23      1.83 o 
  -9  -4   5       38.19       31.96      1.74 o 
  -9  -4   4       27.78       23.12      1.45 o 
  -9  -4   3        2.62        1.32      0.86 o 
  -9  -4   2       26.95       27.83      8.66 o 
  -9  -4   1        1.39        2.28      1.03 o 
  -9  -4   0       46.40       38.45      1.59 o 
   9   4   1        2.03        5.37      0.91 o 
  -9  -5   6       35.50       31.08      1.26 o 
  -9  -5   5        9.76        9.18      0.86 o 
  -9  -5   4       13.11       10.77      0.92 o 
  -9  -5   3        0.16        0.13      0.76 o 
  -9  -5   2       27.78       29.30     10.83 o 
   9   5  -1       24.89       34.15      1.47 o 
 -10   6   3       42.28       37.67      1.31 o 
 -10   6   2       46.55       36.96      1.37 o 
 -10   6   1        4.90        4.63      0.73 o 
  10  -5  -5      122.23      111.87      2.28 o 
  10  -5  -3       63.48       65.16      2.12 o 
 -10   5   2       57.09       57.75      6.41 o 
 -10   5   1       60.60       52.43      1.95 o 
 -10   5   0       55.96       43.28      1.70 o 
 -10   5  -1       23.40       23.90      4.83 o 
 -10   5  -2        8.10        7.50      0.98 o 
  10  -4  -6        0.48        2.60      0.71 o 
  10  -4  -4       32.31       30.81      1.64 o 
 -10   4   3       71.30       61.20      6.73 o 
 -10   4   2       23.98       28.13      4.93 o 
 -10   4   1        4.72        4.79      1.08 o 
 -10   4   0       97.51       95.48      9.12 o 
 -10   4  -1       57.36       60.48      9.21 o 
 -10   4  -2       34.62       31.59      6.28 o 
  10  -3  -7        5.88        4.48      0.90 o 
  10  -3  -5       69.33       66.65      2.28 o 
 -10   3   4        1.48        1.72      1.07 o 
 -10   3   2       15.65       15.23      1.45 o 
 -10   3   1        8.80       13.44      1.31 o 
 -10   3   0       13.99       15.25      1.33 o 
 -10   3  -1        4.67        4.44      0.99 o 
 -10   3  -2       14.52       14.96      2.44 o 
  10  -2  -7       68.23       70.85      2.11 o 
  10  -2  -6      124.06      116.09      2.91 o 
  10  -2  -5       86.62       82.02      2.60 o 
 -10   2   3       51.74       60.56      5.09 o 
 -10   2   2       93.67       90.36     11.54 o 
 -10   2   0        0.30        0.43      1.02 o 
 -10   2  -1       33.47       39.93      4.08 o 
 -10   2  -2       10.00        8.77      2.34 o 
 -10   1   8       13.51       12.66      1.02 o 
  10  -1  -7       12.26       10.24      3.23 o 
  10  -1  -6       96.81       82.57      4.65 o 
 -10   1   4      115.29      129.74      8.35 o 
 -10   1   3       53.84       62.80      6.56 o 
 -10   1   1        5.16        6.22      1.29 o 
 -10   1   0       15.40       14.94      1.33 o 
 -10   1  -2        0.48        0.10      0.97 o 
 -10   0   8        0.76        1.10      0.98 o 
 -10   0   7       21.18       19.42      1.38 o 
  10   0  -6       17.21       14.82      3.75 o 
 -10   0   5       19.10       17.75      1.96 o 
 -10   0   4        6.08        3.66      2.96 o 
 -10   0   2       99.70      108.18     22.23 o 
 -10   0   1       70.91       80.60     19.58 o 
 -10   0  -1        1.39        1.05      0.98 o 
  10   0   2       18.28       28.61      1.47 o 
 -10  -1   7       38.97       37.66      1.65 o 
 -10  -1   6      250.49      251.10     18.35 o 
 -10  -1   5        2.75        2.65      0.97 o 
 -10  -1   4       40.66       39.99      7.08 o 
 -10  -1   3        3.86        4.14      1.98 o 
 -10  -1   2        3.30        3.22      1.96 o 
 -10  -1   0       17.06       18.31      5.70 o 
 -10  -1  -1        0.15       -0.22      0.95 o 
 -10  -2   6       25.57       21.21      1.09 o 
 -10  -2   5       82.32       92.49      6.72 o 
 -10  -2   4       30.14       32.79      3.28 o 
 -10  -2   3        0.43       -0.20      0.97 o 
 -10  -2   2        0.41        0.74      0.90 o 
 -10  -2   1        2.00        2.96      0.81 o 
 -10  -2   0        0.23        0.46      0.93 o 
 -10  -3   5       32.43       29.00      1.23 o 
 -10  -3   4       13.44       13.37      1.38 o 
 -10  -3   3       24.21       21.18      1.17 o 
 -10  -3   2       19.32       15.90      1.03 o 
                                                 
